# Supplementary material for: Development and validation of a functional assessment tool for Chinese inpatient rehabilitation: insights from a Delphi study based on the International Classification of Functioning, Disability, and Health (ICF)
Source: PeerJ. 2025 Nov 10;13:e20280. doi: 10.7717/peerj.20280 (PMC12614094; doi:10.7717/peerj.20280)
Supplement: Supplemental Information 1 [file peerj-13-20280-s001.xlsx]

## Sheet: Sheet1
Age	Gender	Hospital	d450_admi	b455_admi	b620_admi	b710_admi	b730_admi	d230_admi	d410_admi	d465_admi	d530_admi	d510_admi	d540_admi	d550_admi	d710_admi	b130_admi	b134_admi	b152_admi	b280_admi	d450_disch	b455_disch	b620_disch	b710_disch	b730_disch	d230_disch	d410_disch	d465_disch	d530_disch	d510_disch	d540_disch	d550_disch	d710_disch	b130_disch	b134_disch	b152_disch	b280_disch
62	1	1	8	8	0	8	8	8	8	8	8	9	8	6	0	0	3	0	0	8	8	0	7	7	8	7	7	8	8	7	5	0	0	0	0	0
79	1	1	5	5	0	5	6	5	3	3	3	3	3	0	0	3	3	3	3	3	4	0	4	5	4	3	3	3	3	3	0	0	3	3	3	2
79	1	1	3	4	0	4	5	4	3	3	3	3	3	0	0	3	3	3	3	3	3	0	4	5	4	3	3	3	3	3	0	0	3	3	3	3
79	1	1	6	6	0	6	5	6	5	5	6	6	6	0	0	6	3	6	3	5	5	0	5	5	6	5	5	5	6	5	0	0	5	3	5	3
79	1	1	10	8	3	6	6	9	6	10	10	9	9	4	3	5	0	6	3	8	7	1	5	5	8	5	10	9	9	8	3	2	0	0	5	3
31	1	4	10	5	0	8	9	5	3	0	10	9	5	0	0	4	2	4	2	0	0	0	3	0	0	0	0	0	0	2	0	0	1	1	1	1
59	1	1	10	10	0	10	10	9	9	8	9	8	8	5	0	0	0	0	0	8	8	0	8	8	7	7	7	7	6	6	4	0	0	0	0	0
77	1	9	10	9	0	7	5	8	5	10	4	10	5	4	0	0	0	0	0	5	5	0	3	3	8	5	4	3	10	5	1	0	0	0	0	0
30	2	6	10	9	1	1	7	8	6	10	10	9	9	0	0	6	0	3	3	10	2	9	0	10	4	8	3	10	7	8	0	0	3	5	3	2
80	1	2	10	7	0	6	6	10	7	10	10	10	10	3	0	8	3	3	3	9	8	3	2	3	9	8	8	9	8	8	2	2	8	0	0	0
80	1	2	10	9	0	6	6	10	9	10	10	10	10	10	6	8	4	4	3	8	8	6	6	6	7	7	7	7	7	9	6	5	6	4	3	3
77	2	2	10	10	10	10	10	10	10	10	10	10	10	10	10	10	1	1	1	10	10	10	10	10	10	10	10	10	10	10	10	10	10	1	1	0
77	2	2	10	10	10	10	10	10	10	10	10	10	10	10	10	10	3	1	1	10	10	10	10	10	10	10	10	10	10	10	10	10	10	2	1	0
77	2	2	10	10	10	10	10	10	10	10	10	10	10	10	10	10	2	1	1	10	10	10	10	10	10	10	10	10	10	10	10	10	10	1	1	1
77	2	2	10	10	10	10	10	10	10	10	10	10	10	10	10	10	2	1	1	10	10	10	10	10	10	10	10	10	10	10	10	10	10	1	1	1
77	2	2	10	10	10	10	10	10	10	10	10	10	10	10	10	10	3	1	1	10	10	10	10	10	10	10	10	10	10	10	10	10	10	1	2	1
77	2	2	10	10	10	10	10	10	10	10	10	10	10	10	10	10	2	1	2	10	10	10	10	10	10	10	10	10	10	10	10	10	10	1	1	1
77	2	2	10	10	10	10	10	10	10	10	10	10	10	10	10	10	3	1	2	10	10	10	10	10	10	10	10	10	10	10	10	10	10	1	1	1
77	2	2	10	10	10	10	10	10	10	10	10	10	10	10	10	10	2	2	2	10	10	10	10	10	10	10	10	10	10	10	10	10	10	2	1	1
77	2	2	10	10	10	10	10	10	10	10	10	10	10	10	10	10	5	2	2	10	10	10	10	10	10	10	10	10	10	10	10	10	10	2	1	1
77	2	2	10	10	10	10	10	10	10	10	10	10	10	10	10	10	1	1	3	10	10	10	10	10	10	10	10	10	10	10	10	10	10	1	0	1
77	2	2	10	10	10	10	10	10	10	10	10	10	10	10	10	10	3	1	3	10	10	10	10	10	10	10	10	10	10	10	10	10	10	1	1	1
77	2	2	10	10	10	10	10	10	10	10	10	10	10	10	10	10	3	3	4	10	10	10	7	10	10	10	10	10	10	10	10	10	7	2	1	1
78	2	2	10	10	10	10	10	10	10	10	10	10	10	10	10	10	2	1	2	10	10	10	10	10	10	10	10	10	10	10	10	10	10	4	2	2
78	2	2	10	10	10	10	10	10	10	10	10	10	10	10	10	10	3	1	1	10	10	10	10	10	10	10	10	10	10	10	10	10	10	6	4	4
78	2	2	10	10	10	10	10	10	10	10	10	10	10	10	10	10	10	10	10	5	5	5	5	5	5	5	5	8	5	5	5	5	2	4	4	5
58	2	7	0	5	0	0	0	3	2	0	3	5	5	0	0	3	3	3	3	0	0	0	0	0	0	0	0	0	0	0	0	0	0	0	0	0
72	1	2	0	1	0	0	0	0	0	0	0	0	0	0	0	0	2	0	0	0	2	0	0	1	0	0	0	0	0	0	0	0	2	2	0	0
78	1	2	6	3	1	0	3	6	6	6	6	6	6	3	3	0	0	0	0	10	1	0	0	5	7	4	10	10	8	8	2	0	0	0	0	0
78	1	2	3	3	2	2	3	5	5	5	5	5	6	4	2	3	1	1	1	10	3	0	0	6	8	6	8	8	8	8	3	3	0	0	1	1
78	1	2	10	4	0	0	6	9	9	10	9	10	9	3	3	0	0	0	1	5	8	5	5	5	5	5	5	8	8	8	0	0	5	1	0	1
78	1	2	7	6	3	3	3	6	7	7	6	6	8	3	0	6	2	1	2	7	1	0	0	4	4	6	9	7	7	7	1	1	1	0	0	1
78	1	2	10	8	3	6	6	10	8	8	10	10	10	5	4	9	3	4	5	9	6	0	0	9	6	6	10	9	9	9	6	3	0	1	0	1
60	1	7	0	1	0	0	0	0	0	0	0	0	0	0	0	0	0	0	0	0	0	0	0	0	0	0	0	0	0	0	0	0	0	0	0	0
73	1	3	10	4	0	3	2	6	5	3	10	6	5	0	5	1	0	2	2	10	4	0	3	2	5	5	3	8	6	4	0	3	1	0	2	1
73	1	3	10	8	10	5	3	5	5	7	10	7	5	0	2	1	0	2	1	10	7	10	5	3	5	5	7	10	7	5	0	2	1	0	2	1
73	1	3	10	5	10	5	3	6	5	6	7	5	6	0	2	5	2	3	2	10	4	2	4	3	4	4	5	6	4	5	0	1	3	1	2	1
73	1	3	10	3	0	2	2	4	3	3	9	8	3	0	3	3	0	2	5	10	2	0	1	1	2	2	2	7	5	2	0	0	1	0	1	2
39	1	4	0	5	0	9	6	2	0	0	0	0	0	0	0	6	3	9	7	0	2	0	3	3	0	0	0	0	0	0	0	0	2	2	2	0
52	2	7	3	3	3	3	3	3	3	3	3	3	3	3	3	3	3	2	3	0	0	0	0	0	0	0	0	0	0	0	0	0	0	0	0	0
62	1	3	6	6	0	5	8	5	4	6	4	2	2	2	2	4	2	2	2	5	5	0	4	7	4	3	6	3	2	2	2	1	3	2	2	1
62	1	3	9	6	2	4	7	10	3	4	5	8	6	3	6	4	3	4	4	8	5	0	3	5	8	2	3	7	7	4	1	4	3	2	3	2
82	1	9	0	0	0	0	0	5	0	0	0	5	0	0	0	0	0	0	0	0	0	0	0	0	3	0	0	0	0	0	0	0	0	0	0	0
64	1	10	10	0	0	0	10	10	7	8	8	10	10	0	0	5	0	1	2	6	6	0	0	8	5	3	4	5	5	5	6	2	0	0	0	0
44	1	12	4	3	5	4	4	5	3	0	5	7	7	6	1	5	0	0	5	4	3	5	4	4	5	3	0	5	7	7	6	5	1	0	5	0
87	2	2	10	10	10	10	10	10	10	10	10	10	10	10	10	10	3	1	0	10	7	9	7	7	10	10	10	10	10	10	10	10	7	1	0	0
58	2	7	0	1	0	0	0	0	0	0	0	0	0	0	0	1	0	0	1	0	0	0	0	0	0	0	0	0	0	0	0	0	0	0	0	0
29	1	10	2	2	1	1	1	0	0	0	0	0	0	0	0	0	0	0	0	0	3	0	6	6	0	0	0	0	0	0	0	0	3	3	1	0
29	1	6	0	2	0	4	2	3	0	0	0	0	0	0	0	1	0	1	0	0	0	0	0	0	0	0	0	0	0	0	0	0	0	0	1	0
77	2	2	10	10	0	5	5	8	8	8	8	8	8	0	0	1	2	1	1	7	7	0	4	2	4	5	5	7	4	4	0	0	0	0	0	0
96	2	2	10	10	10	10	10	10	10	10	10	10	10	10	10	10	10	10	10	5	5	5	5	5	5	5	5	5	5	5	5	5	5	3	3	4
60	2	3	10	10	0	3	10	10	8	9	8	9	8	1	9	5	3	5	2	10	8	0	3	7	10	8	9	8	9	8	1	8	4	3	4	2
70	1	10	10	3	0	0	10	5	3	10	6	6	2	0	0	0	3	6	0	10	5	0	0	8	8	8	10	10	10	10	7	0	4	3	0	0
70	1	8	10	8	0	1	9	7	8	10	10	10	10	10	2	8	3	2	3	10	8	0	1	8	7	7	10	10	10	10	10	2	7	3	2	3
66	2	2	0	0	0	2	0	0	0	0	0	0	0	0	0	0	1	1	1	0	2	0	1	2	0	0	0	0	0	0	0	0	0	0	0	0
65	1	7	0	3	0	3	3	0	3	0	0	1	1	0	3	1	0	0	0	0	1	0	0	0	0	0	0	0	0	0	0	0	1	0	0	0
81	2	7	10	9	10	3	9	9	9	10	10	10	10	9	9	10	0	0	0	9	8	8	2	8	10	6	8	9	9	9	9	7	10	0	0	0
73	1	2	2	2	0	3	4	2	2	2	1	2	2	0	1	2	3	2	2	4	0	0	6	6	6	3	5	7	7	7	7	4	5	1	1	1
73	1	2	3	4	2	2	2	3	2	2	5	1	2	3	3	2	2	0	0	3	3	0	3	3	3	3	3	4	4	4	0	0	3	0	0	0
73	1	2	3	0	0	3	3	6	6	6	6	6	6	6	0	6	1	1	1	2	2	0	0	1	2	2	2	2	2	2	0	0	2	0	0	0
73	1	2	5	3	3	0	4	4	3	3	6	4	6	1	1	2	0	0	1	3	0	0	2	4	7	7	7	7	7	6	7	0	7	1	1	1
73	1	2	3	0	0	4	4	5	3	6	7	7	7	0	0	3	1	1	1	0	1	0	1	2	1	1	1	1	1	4	0	1	2	2	2	2
24	1	3	0	3	0	3	4	1	0	0	0	4	5	0	0	0	0	0	3	0	2	0	2	2	1	0	0	0	2	1	0	0	0	0	0	0
83	2	7	10	10	10	10	10	10	10	10	10	10	10	10	10	10	5	5	5	10	10	10	10	10	10	10	10	10	10	10	10	10	10	5	5	5
83	2	7	9	10	9	9	9	10	10	10	10	10	10	10	10	10	6	6	6	10	8	8	8	9	8	8	9	9	9	9	9	9	10	6	6	6
76	1	2	5	6	1	3	1	2	4	9	1	2	5	9	7	6	4	4	5	10	0	0	6	5	10	6	10	10	10	10	7	7	6	1	1	1
76	1	2	10	7	0	7	7	10	6	8	10	10	10	6	10	7	3	3	3	10	2	0	3	3	4	3	2	8	9	8	0	2	3	1	1	1
63	2	1	10	10	0	9	9	9	8	8	8	8	8	8	3	3	2	3	4	7	7	0	6	6	6	5	5	5	5	5	4	0	0	0	0	0
67	1	5	9	7	0	6	6	7	7	7	9	9	9	1	0	6	5	5	4	7	6	0	5	4	5	4	4	5	5	5	0	0	4	3	3	3
67	1	5	10	8	0	6	6	8	9	9	10	10	9	2	0	5	1	5	5	7	6	0	5	4	5	4	4	6	5	6	0	0	0	4	3	2
21	1	9	9	7	10	7	8	9	8	7	10	9	7	7	7	6	5	6	0	7	5	9	5	6	7	5	5	7	8	5	4	4	4	3	3	2
21	1	9	9	7	10	7	8	9	8	7	10	9	7	7	7	6	5	6	0	7	5	9	5	6	7	5	5	7	8	5	4	4	4	3	3	2
21	1	9	9	7	10	7	8	9	8	7	10	9	7	7	7	6	5	6	0	7	5	9	5	6	7	5	5	7	8	5	4	4	4	3	3	2
75	2	3	6	6	10	3	3	10	7	7	10	10	10	10	10	3	2	5	1	6	6	9	2	2	10	6	6	10	10	10	10	10	3	2	5	1
75	2	3	9	9	2	6	6	10	8	9	10	10	10	10	10	4	4	3	3	7	7	6	6	6	10	6	8	10	10	9	10	10	3	3	3	1
75	2	3	7	5	5	5	5	10	7	9	10	10	10	10	10	3	1	9	1	6	4	5	3	3	10	6	8	10	10	10	10	9	3	1	7	1
75	2	3	6	7	9	3	6	10	6	10	10	10	10	10	9	6	4	5	4	4	6	7	3	4	10	3	8	8	10	9	9	9	5	2	4	2
41	2	6	10	10	0	0	3	0	0	10	0	10	9	0	0	9	6	0	0	7	7	0	0	1	0	0	10	0	9	7	0	0	9	4	0	0
82	1	7	10	10	10	6	10	10	9	10	10	10	10	10	10	10	0	0	0	10	10	10	6	10	10	10	10	10	10	10	10	10	9	0	0	0
77	2	1	8	9	0	0	6	9	9	10	9	9	8	10	6	0	2	0	0	7	7	0	0	4	8	7	4	7	9	6	3	3	0	0	0	0
48	2	3	9	8	0	9	9	9	7	9	8	8	8	3	0	2	2	2	3	6	7	0	6	5	8	4	3	5	7	5	0	0	1	1	0	1
59	2	7	7	3	0	0	0	6	3	3	6	7	6	0	0	0	3	2	4	0	0	0	0	0	0	0	0	0	0	0	0	0	0	0	0	0
97	2	7	6	9	6	6	6	9	6	6	9	6	9	9	9	9	0	0	0	4	4	4	4	4	4	4	4	3	4	4	4	3	4	0	0	0
32	1	11	3	3	0	3	5	3	2	0	0	0	0	0	0	2	1	0	8	0	1	0	1	3	0	1	0	0	0	0	0	0	1	1	0	2
68	1	7	10	9	3	3	6	9	6	10	10	10	10	6	9	6	0	0	0	6	5	0	3	3	4	3	4	4	8	8	3	10	4	0	0	0
33	1	1	10	8	0	2	6	8	5	10	6	6	6	0	0	3	0	3	1	10	3	0	0	6	7	3	10	5	7	5	0	0	1	0	0	0
33	1	1	10	4	0	3	5	7	2	10	7	7	5	0	0	3	2	3	1	7	2	0	3	5	5	1	10	5	6	5	0	0	1	0	1	0
33	1	1	2	3	0	3	5	5	3	0	5	5	3	0	0	2	0	0	0	1	2	0	2	5	4	2	0	3	3	4	0	0	0	0	0	0
81	1	1	10	10	10	0	10	10	10	10	10	10	10	10	10	6	6	5	0	10	8	8	0	9	9	10	10	10	10	10	9	8	0	2	3	0
81	1	1	10	8	0	0	8	8	8	10	8	8	8	8	7	5	2	5	3	8	6	0	0	6	7	6	10	8	8	7	6	6	2	0	2	0
81	1	1	6	8	10	0	6	8	3	10	8	8	8	7	6	2	1	3	2	4	5	0	0	5	6	2	10	6	6	5	5	5	0	0	1	0
71	2	6	10	9	6	2	10	10	10	10	10	10	9	5	9	7	5	6	3	9	9	5	1	10	10	10	10	10	10	9	0	8	8	2	1	4
57	2	3	10	4	2	3	7	5	10	10	10	10	8	5	5	4	3	4	4	8	2	2	2	4	4	6	8	7	7	7	2	4	3	2	3	2
90	1	2	10	10	10	0	3	10	9	10	10	10	10	7	3	9	1	0	1	10	10	10	10	10	10	10	10	10	10	10	10	10	10	10	10	10
65	1	7	9	6	3	3	9	9	6	6	9	10	8	7	6	6	0	0	0	9	3	3	3	7	6	6	6	6	9	6	4	3	3	0	0	0
78	2	8	2	6	0	3	4	3	2	3	3	8	6	10	2	5	2	2	3	1	5	0	3	3	3	1	2	3	7	6	0	2	3	2	2	3
58	1	9	10	10	10	0	10	0	5	10	10	10	10	10	10	10	0	0	0	10	10	10	0	10	0	3	8	10	10	10	6	6	8	0	0	0
35	1	8	10	6	10	3	10	8	9	6	10	10	10	0	0	5	3	2	5	10	3	10	1	10	3	5	0	8	5	5	0	0	3	0	3	3
81	1	1	10	9	6	0	8	10	10	10	10	10	10	10	9	4	4	4	3	10	7	5	0	7	8	7	10	8	9	9	8	6	0	0	2	0
40	1	2	6	3	0	4	6	6	3	6	6	6	6	0	0	3	2	2	2	3	5	1	0	3	5	5	5	5	5	5	1	1	4	0	2	0
40	1	2	3	3	0	5	5	6	3	3	4	4	6	0	0	3	1	1	1	3	0	0	6	6	6	4	4	4	7	10	3	0	3	0	1	1
40	1	2	2	2	0	0	3	6	4	4	5	4	5	0	0	2	0	0	1	3	5	0	0	2	3	4	4	3	2	2	0	1	2	3	3	2
40	1	2	7	0	0	6	7	7	7	7	7	7	8	8	0	3	2	2	2	2	2	0	1	2	2	1	1	2	4	4	4	2	4	2	2	3
66	2	11	8	6	0	9	3	7	7	10	8	10	8	0	0	5	0	2	4	2	5	0	7	2	0	3	2	2	1	1	0	0	2	0	0	0
42	2	8	6	0	0	2	3	3	5	0	5	7	5	6	9	2	0	5	0	3	0	0	0	2	2	1	0	4	5	4	2	8	2	0	3	0
30	1	12	10	10	10	0	10	10	10	10	10	10	10	10	10	10	10	10	10	10	10	8	0	10	10	8	10	10	10	10	8	8	3	5	2	2
82	1	11	10	9	0	3	6	9	7	10	10	10	10	5	9	9	5	4	0	10	9	0	3	6	8	7	10	10	10	10	5	9	9	5	4	0
54	1	10	0	2	0	8	1	2	2	0	0	0	5	0	0	0	0	0	1	0	2	0	2	2	2	0	0	0	2	4	0	0	2	0	0	1
63	1	11	5	8	0	1	2	8	5	5	4	10	8	0	0	4	3	2	1	3	8	0	1	1	6	2	4	5	10	5	0	0	2	0	0	0
82	2	7	5	8	6	6	5	6	5	5	9	8	9	6	2	6	3	1	3	2	1	0	2	3	2	2	5	4	4	4	0	2	5	1	2	1
69	1	9	10	10	10	8	8	10	10	10	10	10	10	10	10	10	8	9	0	10	10	10	8	8	10	10	10	10	10	10	10	10	10	8	9	0
80	1	7	10	10	10	9	10	10	10	10	10	10	10	10	6	8	10	7	5	10	8	10	7	7	7	7	7	10	9	8	7	4	7	5	3	4
66	1	7	10	9	6	3	8	9	6	9	10	10	10	9	9	3	0	0	0	7	2	3	0	7	4	3	7	6	7	9	6	6	0	0	0	0
65	1	3	8	7	8	8	9	8	8	8	9	10	9	6	9	4	4	5	5	7	6	7	7	7	7	7	7	8	10	8	5	7	2	2	5	3
43	1	2	3	4	0	4	4	5	1	1	2	3	4	0	0	4	2	1	1	1	2	0	2	2	2	0	1	1	0	3	0	0	0	0	0	0
43	1	2	4	0	0	6	6	7	6	6	6	7	7	0	0	2	1	1	1	3	4	0	5	5	5	0	0	3	3	2	0	0	4	0	0	0
50	2	7	3	3	0	0	1	2	3	0	2	2	2	0	1	2	3	3	3	0	0	0	0	0	0	0	0	0	0	0	0	0	0	0	0	0
82	2	7	9	3	10	0	3	9	3	10	6	9	8	0	0	3	5	2	3	8	2	7	0	0	3	3	5	5	7	6	0	0	0	1	0	0
86	1	5	3	6	5	2	2	4	4	3	3	7	5	8	6	4	5	4	3	2	4	2	2	2	3	3	3	2	5	3	2	1	3	2	3	2
86	1	5	2	6	6	3	3	3	3	3	4	8	6	9	7	5	4	5	2	3	4	2	2	2	3	3	3	3	5	3	1	3	2	3	2	2
83	2	7	10	9	9	9	9	9	9	9	10	9	9	9	9	9	6	6	7	7	7	7	7	7	7	6	6	7	7	7	7	7	7	5	6	5
79	1	7	1	1	0	1	0	1	1	1	0	1	1	0	0	3	0	0	0	0	0	0	0	0	0	0	0	0	0	0	0	0	0	0	0	0
87	1	11	5	5	0	2	3	6	5	5	8	10	10	0	0	3	0	0	0	3	5	0	2	2	4	5	5	4	10	7	0	0	3	0	0	0
65	1	7	8	7	9	7	7	7	8	7	7	8	7	8	7	7	7	6	7	2	4	3	4	2	4	3	4	4	3	3	4	3	3	3	4	3
59	1	2	7	7	7	7	6	7	6	7	7	7	7	0	0	4	2	2	2	5	5	0	4	4	2	2	2	6	6	6	5	3	5	2	2	3
57	2	1	6	5	0	0	7	8	6	5	8	9	7	3	0	4	0	0	0	6	4	0	0	6	8	5	4	6	8	5	2	0	3	0	0	0
53	2	7	0	1	0	0	0	0	0	0	0	0	0	0	0	1	0	0	1	0	0	0	0	0	0	0	0	0	0	0	0	0	0	0	0	0
69	1	2	5	6	0	0	6	3	2	5	5	5	5	0	0	3	0	0	0	1	1	0	0	4	2	2	0	1	2	2	0	0	0	0	0	0
69	1	2	2	2	0	1	1	0	2	2	2	2	2	0	2	5	2	1	2	1	1	0	0	2	4	0	0	0	1	1	0	0	0	0	0	0
54	2	6	0	9	6	0	3	0	0	0	0	0	0	0	0	0	0	0	1	0	1	9	0	0	0	0	0	0	0	0	0	0	0	0	0	3
93	2	7	9	6	6	3	6	10	9	10	10	10	10	8	10	6	0	0	0	9	10	9	3	6	10	9	9	10	10	10	8	9	6	0	0	0
94	2	7	10	10	9	6	6	10	10	10	10	10	10	9	9	9	0	0	0	10	9	9	6	6	10	10	9	10	10	10	10	10	6	0	0	0
72	2	3	10	10	10	10	10	10	10	10	10	10	10	10	10	9	4	4	7	10	8	10	7	10	10	10	10	10	10	10	10	10	8	4	4	6
72	2	3	10	10	10	3	10	10	10	10	10	10	10	10	10	10	10	8	8	10	10	10	3	10	10	10	10	10	10	10	10	10	8	8	8	8
72	2	3	10	10	10	3	10	10	10	10	10	10	10	10	10	10	9	9	9	10	9	10	2	9	10	10	10	10	10	10	10	10	9	7	7	6
72	2	3	10	10	10	10	10	10	10	10	10	10	10	10	10	10	10	10	9	10	10	10	0	10	10	10	10	10	10	10	10	10	10	10	10	9
72	2	3	10	10	10	0	10	10	10	10	10	10	10	10	10	10	10	10	9	10	10	10	0	10	10	10	10	10	10	10	10	10	10	10	10	10
72	2	3	10	10	10	3	10	10	10	10	10	10	10	10	10	10	9	9	6	10	9	10	2	9	10	10	10	10	10	10	10	10	9	5	5	3
72	2	3	10	10	10	3	10	10	10	10	10	10	10	10	10	10	9	9	9	10	9	10	2	9	10	10	10	10	10	10	10	10	9	7	7	6
48	1	1	10	7	3	6	8	9	9	9	9	9	8	10	0	0	0	0	0	10	5	0	4	6	7	6	6	6	7	6	5	0	0	0	0	0
48	1	1	10	6	1	4	7	6	5	4	6	7	6	5	0	0	0	0	6	9	5	0	3	7	5	4	3	5	7	5	4	0	0	0	0	2
48	1	1	9	6	0	3	7	6	4	3	6	7	6	4	0	0	0	0	6	8	5	0	2	6	5	3	2	5	6	5	4	0	0	0	0	2
48	1	1	8	5	0	2	6	5	3	2	6	6	5	5	0	0	0	0	0	6	4	0	0	5	4	2	1	5	5	4	4	0	0	0	0	0
48	1	1	7	4	0	0	0	4	3	3	5	5	4	4	0	0	0	0	0	6	3	0	0	4	4	3	3	4	5	4	3	0	0	0	0	0
48	1	1	6	4	0	0	5	4	4	3	4	5	4	1	0	0	0	0	0	5	2	0	0	4	4	3	2	4	5	4	1	0	0	0	0	0
48	1	1	6	3	0	0	4	4	4	3	4	5	4	1	0	0	0	0	0	3	2	0	0	3	4	3	2	3	4	4	0	0	0	0	0	0
48	1	1	4	2	0	0	3	4	4	3	4	4	4	0	0	0	0	0	0	2	1	0	0	2	3	3	0	3	4	3	0	0	0	0	0	0
37	2	9	0	5	0	7	3	3	0	0	0	1	1	0	0	5	2	5	2	0	2	0	3	2	1	0	0	0	0	0	0	0	0	0	1	1
72	1	2	1	2	0	0	0	0	0	0	0	0	0	10	3	1	0	0	0	0	0	0	0	0	0	0	0	0	0	0	1	1	0	0	0	0
73	1	2	3	5	0	3	3	5	0	2	0	4	5	10	3	2	2	2	2	0	0	0	0	0	0	0	0	0	0	0	0	0	0	0	0	0
76	1	11	9	8	0	2	3	9	9	10	10	10	10	10	0	5	0	0	0	5	8	0	2	2	3	7	7	9	10	9	0	0	4	0	0	0
88	2	2	10	10	10	10	10	10	10	10	10	10	10	10	10	10	10	10	10	10	10	10	10	10	10	10	10	10	10	10	10	10	10	5	2	1
80	2	7	5	4	0	0	5	0	2	0	1	10	2	0	0	2	1	2	0	5	2	0	0	5	0	2	2	0	10	2	0	0	2	1	2	0
71	2	12	3	3	0	0	7	7	3	10	6	8	9	0	10	0	6	7	5	3	2	0	0	5	5	2	10	5	8	7	0	8	2	7	7	6
58	1	9	10	6	4	0	6	10	10	10	10	10	10	10	6	6	6	6	0	4	5	0	5	5	5	5	3	3	8	7	0	0	5	5	5	0
60	2	3	7	7	0	4	7	10	4	7	7	10	7	1	4	5	2	5	4	6	9	0	3	6	3	6	3	6	6	6	0	0	8	8	8	8
33	1	9	10	10	10	10	10	10	10	10	10	10	10	10	10	10	9	10	0	10	10	10	10	10	10	10	10	10	10	10	10	10	10	9	10	0
33	1	9	10	10	10	10	10	10	10	10	10	10	10	10	10	10	10	10	0	10	10	10	10	10	10	10	10	10	10	10	10	10	10	10	10	0
33	1	9	10	10	10	10	10	10	10	10	10	10	10	10	10	10	10	10	0	10	10	10	10	10	10	10	10	10	10	10	10	10	10	10	10	0
33	1	9	10	10	10	10	10	10	10	10	10	10	10	10	10	10	10	10	0	10	10	10	10	10	10	10	10	10	10	10	10	10	10	10	10	0
39	1	1	5	6	0	0	5	5	2	5	5	6	5	0	0	3	3	5	5	3	4	0	0	4	4	1	3	3	5	3	0	0	2	2	3	3
39	1	1	3	4	0	0	4	4	1	3	3	5	3	0	0	2	2	5	5	2	3	0	0	3	3	1	2	2	4	1	0	0	2	2	3	3
39	1	1	5	5	1	0	5	6	6	6	6	7	5	1	0	3	5	5	2	3	3	0	0	3	4	3	4	4	5	2	0	0	2	2	3	2
86	1	7	10	10	10	8	6	9	9	9	10	10	10	8	9	8	4	6	7	9	6	10	5	4	5	4	5	8	7	7	7	7	6	2	2	2
65	1	1	10	10	10	10	10	10	10	10	10	10	10	10	10	10	10	10	10	5	5	3	0	2	6	5	7	6	8	3	5	6	5	2	2	0
66	1	1	8	8	4	0	4	8	6	8	8	6	6	7	6	6	4	5	0	8	7	2	0	4	6	4	5	5	5	5	10	5	6	2	6	0
57	2	2	10	10	10	10	10	10	10	10	10	10	10	10	10	10	0	0	0	10	9	10	8	8	10	10	10	10	10	10	10	10	10	0	1	0
57	2	2	10	9	0	0	9	10	10	10	10	10	10	10	10	10	0	1	0	10	5	0	0	5	10	10	10	10	10	10	10	10	0	1	1	0
57	2	2	10	10	10	9	9	10	10	10	10	10	10	10	10	10	0	1	1	10	7	10	4	7	10	10	10	10	10	10	10	10	7	1	0	1
57	2	2	10	8	8	8	4	8	8	10	10	10	10	10	10	8	2	3	4	10	10	10	10	10	10	10	10	10	10	10	10	10	10	4	4	6
87	2	7	9	6	6	3	3	6	3	6	7	7	8	6	3	3	0	0	0	6	3	0	0	3	4	3	3	3	5	5	0	0	3	0	0	0
65	1	7	9	9	9	9	9	9	9	9	9	9	9	9	9	9	5	5	5	7	7	7	7	7	7	7	7	7	7	7	7	7	7	5	5	5
74	1	3	10	9	6	7	6	10	8	10	10	10	8	3	5	6	5	6	5	10	7	5	5	4	7	7	9	10	10	8	3	5	5	5	6	5
55	1	11	4	5	0	2	3	2	2	1	3	7	3	3	5	6	3	2	0	4	5	0	2	2	2	2	1	3	7	3	3	5	6	3	2	0
57	2	4	8	6	0	5	6	0	6	6	7	8	8	0	0	6	5	7	4	6	6	0	6	6	0	4	3	0	3	0	0	0	6	2	2	3
57	1	4	0	5	0	5	3	0	0	0	0	0	0	0	0	2	1	0	4	0	2	0	2	2	0	0	0	0	0	0	0	0	2	1	1	1
55	2	9	0	0	0	0	2	0	0	0	0	0	0	0	0	0	0	0	4	0	0	0	0	1	0	0	0	0	0	0	0	0	0	0	0	1
61	1	2	10	6	0	0	9	9	8	10	9	9	9	3	3	6	0	0	0	9	3	0	0	8	6	3	9	6	6	6	0	1	0	0	0	0
61	1	2	10	5	0	0	6	8	8	10	8	8	8	0	1	1	0	0	0	2	3	0	2	2	5	5	5	5	2	5	0	1	3	0	2	0
54	1	3	10	8	6	2	4	10	6	10	9	10	6	3	3	8	10	7	3	0	2	0	2	2	2	0	0	2	2	4	0	0	5	8	5	2
54	1	3	3	8	6	2	4	10	6	10	9	10	6	3	3	8	10	7	3	2	3	3	1	2	7	2	0	0	2	2	2	1	3	5	5	1
54	1	3	10	8	6	2	4	10	6	10	9	10	6	3	3	8	10	7	3	2	3	3	1	2	7	2	0	0	2	2	2	1	3	5	5	1
58	1	2	6	2	0	1	3	4	2	4	3	4	4	0	0	2	1	0	0	1	2	0	2	2	1	0	0	0	4	2	0	0	1	1	0	0
86	2	7	9	10	0	8	6	8	5	5	8	9	6	3	0	8	0	0	0	6	7	0	5	3	6	3	4	4	5	4	6	0	7	0	0	0
70	1	2	10	10	10	10	10	10	10	10	10	10	10	10	10	10	2	2	2	10	10	10	10	10	10	10	10	10	10	10	10	10	10	2	2	3
70	1	2	10	10	10	10	10	10	10	10	10	10	10	10	10	10	3	2	3	10	10	10	10	10	10	10	10	10	10	10	10	10	10	2	2	3
70	1	2	10	10	10	10	10	10	10	10	10	10	10	10	10	10	3	3	3	10	10	10	10	10	10	10	10	10	10	10	10	10	10	3	2	3
70	1	2	10	10	10	10	10	10	10	10	10	10	10	10	10	10	2	2	3	10	10	10	10	10	10	10	10	10	10	10	10	10	10	3	3	3
70	1	2	10	10	10	10	10	10	10	10	10	10	10	10	10	10	3	2	4	10	10	10	10	10	10	10	10	10	10	10	10	10	10	3	3	3
70	1	2	10	10	10	10	10	10	10	10	10	10	10	10	10	10	2	2	3	10	10	10	10	10	10	10	10	10	10	10	10	10	10	2	2	4
70	1	2	10	10	10	10	10	10	10	10	10	10	10	10	10	10	3	2	4	10	10	10	10	10	10	10	10	10	10	10	10	10	10	2	2	3
59	1	1	9	8	0	8	8	8	7	7	7	7	7	6	5	0	0	0	0	9	8	0	8	8	7	6	6	7	7	7	6	5	0	0	0	0
59	1	1	9	9	0	9	9	8	8	8	8	8	7	6	5	0	0	0	0	9	8	0	8	8	8	7	7	7	7	7	6	5	0	0	0	0
59	1	1	10	10	0	9	8	8	8	7	6	6	6	5	5	0	0	0	0	10	10	0	9	8	8	7	6	6	5	5	5	5	0	0	0	0
59	1	1	10	10	0	9	8	8	7	7	7	7	6	5	5	0	0	0	0	10	10	0	8	8	8	7	6	7	7	6	5	5	0	0	0	0
59	1	1	10	9	0	9	9	8	8	8	7	7	7	6	5	0	0	0	0	9	9	0	9	9	8	7	7	7	7	6	5	5	0	0	0	0
59	1	1	10	10	0	9	10	8	8	7	8	7	6	5	5	0	0	0	0	10	10	0	9	8	7	7	8	7	6	5	5	0	0	0	0	0
59	1	1	10	10	0	9	9	8	8	7	8	7	7	6	5	0	0	0	0	10	10	0	9	10	8	8	7	8	7	6	5	5	0	0	0	0
58	1	1	10	10	0	10	10	9	9	9	9	9	9	8	8	5	0	0	0	10	10	0	10	10	10	8	8	8	8	8	8	7	0	0	0	0
68	2	1	10	8	5	3	8	9	8	10	9	10	8	4	4	4	7	4	6	10	8	4	3	8	8	6	10	9	10	7	10	4	4	5	3	4
72	2	8	10	7	10	4	5	10	8	9	10	10	10	9	9	8	5	4	3	10	6	10	4	5	10	8	9	10	10	10	9	9	8	4	3	5
40	1	11	0	2	0	5	5	0	0	0	0	0	0	0	0	2	2	3	0	0	2	0	4	4	0	0	0	0	0	0	0	0	1	2	2	0
60	1	1	10	6	6	0	7	8	6	10	10	10	8	10	9	5	0	0	0	10	6	5	0	7	8	6	10	10	10	7	9	8	4	0	0	0
60	1	1	10	10	8	0	10	10	10	10	10	10	10	10	10	8	5	0	0	10	8	8	0	8	9	7	10	10	10	9	10	9	6	2	0	0
60	1	1	10	8	8	0	8	9	7	10	10	10	9	10	9	6	2	0	0	10	6	6	0	7	8	6	10	10	10	8	10	9	5	0	0	0
76	2	1	10	8	4	8	8	9	8	10	9	9	9	10	8	5	3	6	0	8	7	3	6	6	7	6	6	7	7	7	0	6	3	0	6	0
76	2	1	10	8	6	8	8	10	8	10	9	9	9	10	8	5	3	6	0	10	8	4	8	8	9	8	10	9	9	9	10	8	3	3	6	0
76	2	1	10	8	4	8	8	9	8	10	9	9	9	10	8	5	3	6	0	10	7	3	7	8	8	6	10	8	9	8	7	8	3	3	3	0
37	1	8	7	6	0	2	5	3	7	5	2	3	5	0	2	3	3	4	3	4	4	0	2	5	3	6	4	2	2	5	0	1	2	2	2	2
69	2	7	6	6	3	3	3	3	1	1	1	3	3	3	3	3	0	0	0	0	0	0	0	0	0	0	0	0	0	0	0	0	0	0	0	0
56	1	2	6	6	0	0	1	5	4	5	5	10	7	0	2	4	5	5	0	4	3	0	0	1	0	0	2	5	7	5	0	0	3	0	0	0
93	1	2	10	10	10	9	9	10	10	10	10	10	10	10	10	9	5	9	0	10	10	0	9	8	10	10	10	10	10	10	10	5	1	0	0	0
83	2	3	10	10	10	5	5	10	9	10	10	10	10	10	10	8	7	10	8	10	8	3	4	4	8	7	9	10	9	7	3	5	3	2	3	3
83	2	3	10	10	10	5	5	10	9	10	10	10	10	10	10	8	7	10	8	10	8	10	4	4	10	7	10	10	10	10	8	9	6	6	8	5
34	1	11	0	2	0	0	2	2	0	0	0	2	0	0	0	2	2	1	0	0	1	0	0	1	0	0	0	0	0	0	0	0	1	1	1	0
52	1	2	8	8	8	6	6	7	6	8	9	8	9	7	0	7	8	8	8	10	4	7	0	6	7	9	10	10	9	9	0	0	1	0	0	1
52	1	2	8	5	3	3	5	7	6	7	7	7	7	0	0	5	1	1	5	7	6	8	7	7	5	5	5	5	6	7	5	3	6	5	5	5
75	1	2	6	6	0	6	6	10	6	6	7	7	7	4	2	3	2	2	2	1	2	0	2	2	4	2	2	4	4	4	0	0	0	0	0	0
52	1	2	10	5	8	5	5	8	8	10	10	8	8	6	0	4	2	4	0	10	5	7	2	9	8	8	10	10	9	9	6	0	6	0	1	1
52	1	2	10	6	6	0	3	9	9	9	10	9	9	9	0	6	0	0	1	10	3	10	0	4	8	9	10	10	10	9	0	0	1	0	1	1
74	1	2	3	3	0	3	6	7	4	4	6	6	6	6	0	6	2	2	2	7	3	0	6	6	6	6	4	4	4	7	0	0	0	1	1	1
71	1	2	7	6	0	8	8	8	6	7	8	8	9	0	0	6	3	3	3	8	5	0	5	4	8	5	8	8	8	8	5	8	8	2	2	3
74	1	2	6	7	5	6	8	6	6	6	5	5	5	5	3	5	0	0	0	5	5	5	5	5	5	5	5	5	5	5	2	2	5	0	0	5
45	1	12	10	8	5	0	9	8	6	10	9	10	8	7	3	5	0	0	10	10	6	5	0	7	8	5	7	7	7	7	5	2	5	0	0	10
71	1	1	10	7	4	6	6	6	6	7	6	7	6	1	3	0	1	1	0	7	4	2	4	5	5	5	5	4	5	4	0	0	0	0	0	0
71	1	1	7	6	2	5	6	7	6	4	5	5	5	1	3	3	1	2	5	5	5	1	3	4	5	5	3	4	4	4	0	2	1	0	0	2
71	1	1	10	10	9	10	9	10	9	10	10	10	9	10	6	7	6	6	6	10	7	4	6	6	6	6	7	6	7	6	1	3	0	1	1	0
71	1	1	10	7	4	6	6	6	6	7	6	7	6	1	3	0	1	1	0	7	4	2	4	5	5	5	5	4	5	4	0	0	0	0	0	0
71	1	1	5	6	3	4	7	6	5	3	6	6	6	1	3	2	1	1	6	4	5	2	3	6	4	4	2	4	5	5	0	2	0	0	0	3
71	1	1	4	5	2	4	6	5	5	2	5	5	6	0	2	1	0	1	4	3	4	1	3	5	4	4	1	4	4	4	0	1	0	0	0	2
71	1	1	4	4	1	4	5	4	4	1	4	4	4	0	1	0	0	0	4	3	3	0	3	4	4	2	0	3	4	4	0	0	0	0	0	2
72	1	1	4	4	0	4	5	4	3	3	4	4	4	0	0	0	0	0	5	2	3	0	3	5	3	2	2	3	4	4	0	0	0	0	0	2
72	1	1	3	3	0	3	5	4	2	2	4	4	4	0	0	0	0	0	4	1	1	0	3	4	3	1	1	3	3	3	0	0	0	0	0	2
71	1	1	10	9	0	0	3	9	6	10	10	8	8	0	0	6	3	3	0	8	7	0	0	2	6	3	8	6	6	6	0	0	6	3	2	0
89	1	11	10	10	10	3	6	10	10	10	10	10	10	10	10	10	3	10	0	7	8	9	2	5	8	9	8	8	9	9	9	9	8	2	9	0
55	1	6	0	3	0	0	0	2	0	0	0	0	0	0	0	0	0	0	0	0	0	0	0	0	2	0	0	0	0	0	0	0	0	0	0	0
62	2	12	10	10	10	3	10	10	10	10	10	10	10	10	9	9	7	5	5	10	8	10	3	10	10	10	10	10	10	10	10	2	5	5	5	5
50	2	4	0	4	0	8	7	0	0	0	0	0	0	0	0	5	3	4	3	0	3	0	3	3	0	0	0	0	0	0	0	0	3	2	2	4
57	2	3	10	9	6	7	9	8	8	10	10	10	7	3	6	7	3	7	3	10	8	3	5	9	8	8	10	9	10	7	3	6	6	2	6	2
54	1	4	10	8	1	2	4	3	7	10	10	10	9	0	6	6	2	2	2	10	3	0	3	5	4	8	10	7	7	8	2	0	4	2	3	1
65	1	11	6	7	0	2	4	4	3	2	1	9	5	0	3	8	4	4	0	5	6	0	2	3	3	2	2	1	7	5	0	3	7	4	3	0
56	2	2	0	0	0	0	0	0	0	0	0	0	0	0	0	0	5	5	5	0	0	0	0	0	0	0	0	0	0	0	0	0	0	2	2	3
49	1	3	10	10	10	4	10	10	10	10	10	10	10	10	10	9	7	8	4	10	7	8	2	7	10	10	10	10	10	10	10	10	5	5	5	5
49	1	3	10	10	10	4	10	10	10	10	10	10	10	10	10	9	7	8	4	10	10	10	4	10	10	10	10	10	10	10	10	10	9	6	8	3
53	1	11	10	9	0	0	6	8	8	9	9	8	9	0	0	8	2	3	2	8	6	0	0	5	8	7	9	9	8	8	0	0	6	0	2	0
77	1	11	10	8	0	3	6	7	5	10	8	10	8	0	0	3	1	0	4	9	7	0	2	5	6	5	10	5	10	8	0	0	2	1	0	3
51	2	9	0	3	0	4	1	0	0	0	0	0	0	0	0	0	0	0	4	0	1	0	2	0	0	0	0	0	0	0	0	0	0	0	0	1
55	1	11	10	9	10	7	8	9	10	10	10	10	10	10	0	4	4	4	7	10	9	10	6	7	9	10	10	10	10	10	10	0	4	4	4	6
62	2	9	6	5	0	3	6	5	5	6	6	9	9	8	7	7	6	5	3	6	5	0	3	5	4	5	6	6	9	8	7	6	7	6	5	1
68	1	2	1	4	1	4	4	7	6	8	8	9	8	2	6	6	5	7	2	2	2	0	0	0	0	2	2	0	0	0	0	0	0	0	1	0
81	2	2	5	5	0	5	5	5	4	4	4	4	4	0	2	6	2	1	3	3	3	2	3	3	3	3	3	2	2	2	0	2	0	0	0	0
81	2	2	6	5	4	0	5	5	5	5	5	5	5	2	2	4	2	0	0	10	4	0	3	3	6	3	4	4	4	4	4	0	3	1	1	1
81	2	2	8	7	0	6	7	7	7	7	7	8	7	3	3	4	2	2	2	5	5	2	5	4	4	4	4	4	5	5	3	3	3	1	1	1
81	2	2	10	6	0	6	6	7	7	7	7	7	10	0	3	6	2	2	2	10	4	0	7	7	10	5	7	10	10	10	0	0	2	1	1	1
69	1	7	6	6	0	3	0	4	6	6	6	6	6	0	0	3	0	0	3	0	0	0	0	0	0	0	0	0	0	0	0	0	0	0	0	0
32	1	11	10	8	10	7	6	9	9	10	10	10	5	10	10	8	3	5	0	10	8	10	6	6	9	9	10	10	10	5	10	10	8	3	5	0
61	2	7	3	3	3	3	3	3	3	3	3	3	3	3	0	3	5	4	5	0	0	0	0	0	0	0	0	0	0	0	0	0	0	0	0	0
60	1	6	0	0	0	0	0	2	0	0	0	2	0	1	0	0	5	0	5	0	1	0	0	0	0	0	0	0	0	0	0	0	0	4	0	4
60	1	8	2	0	0	0	3	0	0	0	0	6	6	3	0	0	0	0	0	0	0	0	0	1	0	0	0	0	4	3	0	0	0	0	0	0
54	1	1	10	10	10	10	10	10	10	10	10	10	10	10	8	4	3	2	2	10	7	3	7	7	7	7	8	10	7	7	7	4	3	3	2	2
82	2	2	5	5	0	0	3	5	5	4	5	7	6	0	1	5	5	6	0	7	4	0	5	0	5	7	7	4	4	4	4	0	4	5	5	5
33	1	3	10	8	10	6	10	10	9	10	10	10	10	9	6	5	3	5	3	10	7	5	5	10	10	7	10	10	10	10	5	3	3	2	3	2
33	1	3	10	6	0	6	9	8	7	10	10	10	5	0	4	4	4	4	3	10	5	0	4	8	7	6	9	9	8	5	0	2	2	3	2	3
79	1	2	8	8	10	7	7	10	8	8	10	10	10	8	10	8	5	5	5	10	10	4	10	10	10	10	10	10	10	10	10	10	10	5	5	5
70	2	1	9	7	3	0	6	7	5	5	8	9	6	3	0	3	5	5	3	3	2	0	0	2	2	0	0	2	2	0	0	0	1	3	3	0
48	1	3	10	9	0	7	3	9	7	9	5	10	7	0	0	7	1	3	3	10	9	0	7	3	9	7	9	5	10	7	0	0	7	1	3	3
81	1	2	2	2	0	0	2	2	2	7	5	5	5	4	5	1	0	1	0	1	1	0	0	2	3	2	5	2	4	4	0	1	2	0	0	0
69	1	1	10	10	0	10	10	7	8	7	8	8	8	8	8	5	0	0	0	9	9	0	8	7	7	6	6	6	7	6	5	0	0	0	0	0
69	1	1	10	10	0	10	10	9	9	8	9	9	8	10	5	0	0	0	0	10	10	0	10	10	9	8	7	8	8	8	8	5	0	0	0	0
69	1	1	10	10	0	10	10	8	8	7	8	8	7	8	8	5	0	0	0	10	10	0	10	10	7	8	7	8	8	7	8	8	5	0	0	0
69	1	1	10	10	5	10	10	10	10	10	10	10	10	10	9	8	8	5	0	10	10	0	9	9	9	9	9	9	9	9	10	6	5	3	2	0
69	1	1	10	10	0	10	10	9	9	9	9	9	8	10	6	0	0	0	0	10	10	0	10	10	9	8	8	9	9	8	10	5	0	0	0	0
36	1	1	10	10	0	9	9	9	9	9	9	9	9	10	6	5	3	2	0	10	10	0	10	10	9	9	9	9	10	9	10	7	0	0	0	0
43	1	1	9	9	0	8	8	8	8	8	8	8	8	7	0	0	0	0	0	6	6	0	6	5	5	5	4	4	4	3	2	0	0	0	0	0
75	2	11	10	6	0	1	9	8	7	10	10	10	10	0	1	6	1	2	0	10	6	0	1	9	8	7	10	10	10	10	0	1	5	1	2	0
75	1	1	10	9	3	6	6	9	6	10	10	9	6	0	6	6	6	6	0	8	6	3	3	4	6	3	6	6	6	4	0	3	3	3	3	0
78	1	2	8	7	0	5	5	7	6	6	10	10	7	3	2	3	1	1	1	6	6	0	6	6	7	3	4	6	6	7	0	0	4	1	0	0
78	1	2	10	7	0	7	7	10	7	10	10	10	10	10	5	7	3	3	3	7	3	2	0	5	5	6	5	7	5	5	3	1	2	1	1	0
78	1	2	10	10	10	8	6	10	10	10	10	10	10	10	4	10	6	2	0	10	7	0	6	6	10	6	9	10	10	10	10	3	7	2	2	2
35	1	11	0	2	0	6	5	0	0	0	0	0	0	0	0	3	3	3	3	0	0	0	5	5	0	0	0	0	0	0	0	0	0	2	2	2
67	1	2	10	10	10	10	10	10	10	10	10	10	10	10	10	10	10	10	10	10	10	10	10	10	10	10	10	10	10	10	10	10	10	2	2	2
53	1	3	3	6	0	3	3	3	2	2	3	3	3	3	3	4	1	3	1	2	3	0	2	2	2	1	2	2	3	3	2	3	2	1	2	1
56	1	9	0	5	0	8	3	3	0	0	0	2	2	0	0	6	3	6	3	0	3	0	4	2	1	0	0	0	1	1	0	0	2	2	2	1
57	1	3	7	7	0	2	5	4	7	4	5	4	2	0	4	3	3	3	4	6	6	0	2	5	4	6	3	5	4	2	0	4	2	2	2	2
57	1	3	10	8	2	5	6	8	7	10	10	10	8	0	5	4	3	3	6	8	7	1	4	5	7	6	8	9	9	7	0	4	4	2	3	5
57	1	3	10	8	2	5	6	8	7	10	10	10	8	0	5	4	3	3	6	10	6	2	4	4	7	7	9	9	9	7	0	4	3	3	3	4
84	1	12	9	9	1	0	2	10	6	10	9	10	9	3	3	9	0	0	0	9	6	10	1	4	9	9	10	10	10	8	0	5	8	5	3	0
86	2	8	10	9	10	2	10	10	10	10	10	10	10	10	8	9	2	4	3	10	10	10	2	10	10	10	10	10	10	10	10	9	9	5	4	5
84	2	2	10	10	10	10	10	10	10	10	10	10	10	10	10	10	10	10	10	10	10	10	10	10	10	10	10	10	10	10	10	10	10	2	0	0
50	1	3	5	5	2	2	5	6	3	4	10	5	5	5	8	3	0	4	1	4	3	1	1	4	5	2	3	5	4	4	2	7	2	0	3	0
50	1	3	5	5	2	2	5	6	3	4	10	5	5	5	8	3	0	4	1	4	4	2	1	4	5	2	3	9	4	4	4	7	3	0	4	0
50	1	3	5	5	5	5	5	7	5	5	7	7	5	1	9	5	3	8	5	5	5	5	3	4	6	5	5	8	7	5	1	8	3	2	7	3
50	1	3	7	5	2	5	5	8	3	7	2	10	7	2	9	5	3	5	2	6	4	2	4	4	7	2	6	2	10	6	2	8	3	2	4	2
20	2	11	0	3	0	3	2	0	0	0	0	0	0	0	0	2	4	3	3	0	1	0	1	1	0	0	0	0	0	0	0	0	1	0	1	3
70	1	7	0	1	0	0	0	0	0	0	0	0	0	0	0	2	1	0	1	0	0	0	0	0	0	0	0	0	0	0	0	0	0	0	0	0
74	1	7	6	5	3	4	2	5	4	2	2	2	2	2	5	5	2	3	1	1	4	2	2	2	5	1	1	4	5	5	1	4	4	2	2	1
52	1	9	2	3	0	2	2	2	3	2	3	2	2	2	2	5	0	0	0	2	3	0	2	2	2	3	2	3	2	2	2	5	0	0	0	0
56	2	7	6	4	0	3	0	4	3	3	4	4	4	0	0	4	3	0	3	0	0	0	0	0	0	0	0	0	0	0	0	0	0	0	0	0
27	2	11	6	8	0	0	4	5	0	0	0	10	0	0	0	1	0	0	2	0	8	0	0	2	0	0	0	0	10	0	0	0	0	0	0	2
56	2	7	0	1	0	0	0	0	0	0	0	0	0	0	0	1	0	0	0	0	0	0	0	0	0	0	0	0	0	0	0	0	0	0	0	0
75	2	3	10	8	10	8	10	10	10	10	10	10	10	10	10	10	6	5	5	10	8	8	7	10	10	10	10	10	10	10	10	10	7	5	5	4
64	1	2	4	0	0	5	5	5	3	5	6	6	8	3	0	3	1	1	1	3	0	0	4	4	5	1	2	3	3	4	0	0	0	0	0	0
81	2	10	10	10	10	6	10	10	10	10	10	10	10	10	10	9	9	8	9	10	7	3	2	10	10	10	10	10	10	10	9	8	5	3	5	4
58	1	12	1	8	0	0	1	8	0	0	0	0	0	0	0	4	2	0	0	0	6	0	0	0	5	0	0	0	0	0	0	0	1	2	1	1
67	2	2	0	0	0	2	5	0	0	0	0	0	0	0	0	0	0	0	0	2	3	0	2	1	1	1	2	0	0	0	0	0	0	0	0	0
67	2	2	6	0	0	6	6	6	6	6	6	6	7	0	0	0	1	1	1	2	0	2	2	2	2	2	4	4	3	4	0	1	2	0	0	0
67	2	2	2	3	0	3	5	3	3	2	5	6	5	5	2	5	4	3	4	3	3	0	3	3	3	3	3	3	3	6	6	6	3	3	3	3
49	1	2	10	2	2	5	8	10	10	10	10	10	8	2	2	2	0	0	0	10	2	0	0	7	9	8	10	5	8	5	2	2	0	0	0	0
62	1	11	10	4	0	4	5	0	2	4	10	6	2	0	0	5	3	3	3	6	4	0	3	4	5	4	3	3	5	4	0	0	4	1	2	2
77	1	1	8	7	0	6	4	6	3	7	7	6	4	0	6	3	3	6	0	8	7	0	6	4	6	1	6	6	6	4	0	6	3	2	6	0
77	1	1	9	8	0	6	4	6	4	9	9	7	4	0	6	5	4	6	0	8	7	0	6	4	6	3	7	7	6	4	0	6	3	3	6	0
77	1	1	10	9	0	6	4	9	6	10	10	9	6	0	6	6	6	6	0	9	8	0	6	4	6	4	9	9	7	4	0	6	5	4	6	0
52	1	10	10	10	3	4	10	2	1	10	7	10	7	4	0	2	0	0	2	2	0	0	0	10	7	0	1	5	6	7	0	0	0	6	0	1
29	1	11	0	0	0	6	2	0	0	0	0	0	0	0	0	0	0	0	4	0	0	0	5	2	0	0	0	0	0	0	0	0	0	0	0	3
59	1	7	10	8	10	9	10	10	9	10	10	10	10	10	10	10	3	3	2	10	6	6	6	8	8	7	9	10	9	8	9	8	7	0	1	1
66	2	7	0	6	0	3	0	5	3	3	4	6	3	0	0	6	3	3	3	0	0	0	0	0	0	0	0	0	0	0	0	0	0	0	0	3
60	1	7	8	6	2	5	5	5	5	0	4	6	2	2	0	5	5	5	4	7	1	0	2	3	0	1	0	4	4	1	0	0	1	1	2	1
51	1	7	10	10	10	10	10	10	10	10	10	10	10	10	10	10	2	0	0	8	9	7	8	9	9	8	9	7	8	9	9	9	9	0	0	0
58	1	3	3	8	0	4	3	3	0	3	3	3	3	0	2	0	0	0	1	0	4	0	1	1	1	0	0	0	1	0	0	0	0	0	0	0
56	2	6	10	9	10	4	7	9	9	10	10	10	10	10	6	9	2	9	2	8	8	10	2	4	9	9	10	9	10	9	10	2	3	2	6	2
84	1	1	10	10	8	3	5	8	8	8	9	8	8	4	6	6	5	0	0	10	8	6	0	4	7	7	7	8	8	7	3	6	5	3	0	0
75	2	3	0	0	0	0	0	0	0	0	0	0	0	0	0	0	0	0	0	0	0	0	0	0	0	0	0	0	0	0	0	0	0	0	0	0
83	2	7	8	9	10	8	8	8	8	8	10	8	8	8	3	5	5	5	7	6	7	10	7	7	5	4	4	7	10	7	4	4	2	4	3	5
70	2	2	0	0	0	0	0	0	0	0	1	0	0	0	0	1	2	1	1	0	2	0	0	0	0	0	0	0	0	0	0	2	0	1	1	0
77	1	12	10	8	10	0	7	7	7	10	10	10	10	0	0	8	6	5	4	5	2	2	0	3	2	2	0	8	8	4	0	1	3	4	0	0
76	2	2	10	10	10	0	8	10	10	10	10	10	10	5	10	10	2	2	0	7	7	7	8	8	8	7	7	10	10	10	3	5	6	0	0	0
76	2	2	10	7	0	7	7	10	9	10	10	10	10	7	8	7	2	2	2	10	2	0	3	3	10	7	10	10	10	10	3	7	0	1	1	1
76	2	2	10	7	0	7	7	10	7	10	10	10	10	7	7	7	2	2	2	10	7	0	7	7	10	8	10	10	10	10	7	10	7	2	2	2
76	2	2	10	6	0	6	6	10	8	10	10	10	10	8	8	8	3	3	3	2	2	2	2	1	1	10	0	10	10	10	10	10	10	0	0	10
84	2	10	10	9	0	6	5	8	9	10	9	9	8	0	0	2	0	0	3	4	2	0	9	4	2	2	2	2	10	4	0	0	1	1	0	5
84	2	10	4	7	0	0	5	3	2	0	0	6	4	0	2	2	5	1	5	4	7	0	0	5	3	2	0	0	6	4	0	0	2	4	1	5
47	2	9	0	2	0	2	1	1	1	0	0	0	0	0	0	0	1	0	2	0	1	0	1	1	1	1	0	0	0	0	0	0	0	1	0	1
47	2	7	6	6	0	3	4	6	3	3	4	8	6	0	0	2	0	0	0	1	2	0	1	2	0	1	0	0	1	0	0	0	1	0	0	0
26	1	6	0	0	0	2	2	0	0	0	0	0	0	0	0	0	0	0	1	0	4	0	3	1	0	0	0	0	0	0	0	0	0	0	0	0
82	1	3	10	9	8	3	9	10	10	10	10	10	10	10	10	8	8	8	3	10	9	7	3	7	10	10	10	10	10	10	10	10	7	5	5	2
82	1	3	10	10	8	4	10	10	10	10	10	10	10	10	10	8	8	8	8	10	9	7	3	9	10	10	10	10	10	10	10	9	7	7	7	2
82	1	3	10	8	8	4	8	10	7	9	8	10	8	10	10	7	7	8	3	10	8	8	3	8	10	7	9	8	10	8	10	9	7	5	7	3
82	1	3	10	10	8	6	10	10	10	10	10	10	10	10	10	6	3	3	3	10	7	7	5	7	10	10	10	10	10	10	10	9	5	2	2	2
82	1	3	10	10	8	7	10	10	10	10	10	10	10	10	10	7	4	3	3	10	10	8	6	10	10	10	10	10	10	10	10	9	6	3	3	3
82	1	3	10	10	8	4	10	10	10	10	10	10	10	10	10	7	7	8	3	10	10	7	3	10	10	10	10	10	10	10	10	10	6	5	8	2
69	1	2	2	5	0	0	8	5	0	0	6	5	4	0	0	3	10	8	0	7	6	0	6	6	7	6	6	7	7	10	3	3	6	2	2	2
70	1	2	5	2	0	2	5	5	5	6	6	3	6	6	0	3	1	1	1	6	4	1	1	1	1	1	4	4	4	4	4	4	1	2	2	2
70	1	2	2	5	1	0	2	2	3	2	3	3	2	1	2	2	0	0	0	5	2	1	1	2	3	2	2	3	2	2	0	2	2	0	0	0
69	1	2	6	6	0	5	5	6	5	5	6	6	8	4	3	6	2	2	2	3	3	0	5	5	5	5	6	7	7	7	3	1	5	2	2	2
41	2	3	10	7	6	4	8	7	6	9	7	7	7	5	6	3	2	3	2	10	6	6	3	8	7	6	8	7	7	7	4	6	3	2	3	2
30	1	8	10	6	0	5	6	6	3	0	5	5	5	0	3	5	0	5	3	8	3	0	3	6	5	2	0	4	5	4	0	3	3	2	2	0
68	1	8	10	8	2	2	6	8	5	7	9	8	9	3	3	3	3	3	4	8	6	2	2	5	7	5	6	9	8	9	3	3	3	3	3	2
60	1	2	6	6	0	3	3	3	3	3	3	3	3	3	3	3	2	2	3	0	2	0	1	1	0	0	0	0	2	2	0	0	3	0	0	0
60	1	2	6	4	0	0	7	5	3	4	6	5	5	0	0	2	3	1	0	3	3	0	1	1	1	2	2	2	2	2	2	2	2	3	2	2
60	1	2	3	0	0	0	3	1	0	0	0	1	2	0	0	0	0	0	1	0	1	0	1	1	0	0	0	0	0	0	0	0	2	2	2	2
88	1	7	6	9	3	0	0	3	3	3	3	3	6	6	3	3	5	5	5	2	5	1	0	2	2	2	2	2	2	2	0	1	2	4	3	4
73	1	1	10	10	2	10	5	8	7	10	8	9	7	0	0	2	2	2	6	10	8	1	9	4	7	7	10	7	9	6	0	0	2	2	2	5
73	1	1	10	8	1	9	4	7	7	10	7	9	6	0	0	2	2	2	5	9	6	0	7	3	5	5	8	6	9	4	0	0	1	1	1	3
73	1	1	9	6	0	7	3	5	5	8	6	9	4	0	0	1	1	1	3	7	4	0	5	2	4	3	6	5	7	3	0	0	0	0	0	1
48	1	1	10	9	7	9	10	9	9	10	9	9	9	10	6	8	6	8	8	10	7	6	7	8	8	7	7	7	7	7	6	4	5	3	3	3
48	1	1	10	8	6	8	8	8	7	7	7	9	7	4	5	5	3	5	3	6	6	4	7	7	6	4	4	5	7	4	1	5	2	0	3	0
48	1	1	6	6	4	7	7	6	4	4	5	7	4	1	5	2	0	3	0	4	5	3	5	7	5	3	4	5	6	4	1	5	0	0	0	0
48	1	1	6	5	3	7	7	5	5	3	6	6	6	3	6	4	3	4	5	3	4	2	5	7	6	4	2	5	6	5	2	5	3	1	2	2
48	1	1	5	6	6	5	7	7	5	3	7	7	7	3	6	5	3	4	3	4	5	5	4	6	5	4	1	6	6	4	2	5	3	2	2	0
48	1	1	4	5	5	4	6	5	4	1	6	6	4	2	5	3	2	2	4	3	3	3	4	5	4	3	0	4	4	2	0	4	1	0	0	2
48	1	1	4	4	3	5	5	4	4	1	4	4	3	0	5	0	0	0	5	2	3	2	5	5	3	3	0	3	4	3	0	4	0	0	0	2
42	2	2	3	5	0	2	2	2	0	0	2	2	2	0	0	2	0	2	4	5	5	0	5	5	5	5	5	5	5	5	5	2	5	6	6	8
72	2	1	6	6	0	6	5	4	4	4	5	5	4	2	0	0	0	0	0	6	6	0	6	5	4	4	4	5	5	4	2	0	0	0	0	0
72	2	1	8	8	0	8	6	6	6	6	7	7	6	4	0	0	0	0	0	7	7	0	7	6	5	5	5	6	6	5	3	0	0	0	0	0
72	2	1	9	9	0	9	9	8	8	8	9	9	8	6	0	0	0	0	0	9	8	0	8	8	7	7	7	8	8	7	5	0	0	0	0	0
63	2	2	2	8	2	5	5	5	5	2	2	5	2	0	0	1	0	0	0	2	8	0	2	2	2	2	2	0	2	2	0	0	0	0	0	0
64	2	10	8	5	0	5	5	2	5	5	5	8	8	5	0	2	1	1	1	2	2	0	0	3	2	2	2	2	2	2	2	2	2	0	0	0
39	2	9	10	8	0	8	7	5	7	7	8	8	8	0	0	5	2	4	1	9	8	0	8	0	5	7	7	7	7	7	0	0	5	2	3	1
39	2	9	10	9	0	10	9	7	9	10	10	10	10	0	0	6	3	6	2	10	8	0	8	7	5	7	7	8	8	8	0	0	5	2	4	1
61	1	1	0	3	0	0	3	2	0	0	1	0	0	0	0	3	2	2	0	0	1	0	0	1	0	0	0	0	0	0	0	0	0	0	0	0
80	1	7	10	10	10	10	9	10	9	10	10	10	10	9	3	9	0	1	1	6	5	1	5	5	6	5	2	4	5	5	1	1	4	0	0	0
68	1	7	9	3	0	0	5	8	3	6	6	10	6	6	0	6	4	3	0	0	0	0	0	0	0	0	0	0	3	1	0	0	0	0	0	0
22	1	8	10	3	0	5	8	0	8	9	5	4	5	0	0	0	0	0	0	7	0	0	2	7	0	5	0	4	4	4	0	0	0	0	0	0
78	2	1	10	8	0	0	6	8	8	6	9	10	7	2	8	5	0	0	0	10	7	0	0	6	8	7	6	9	10	6	1	7	5	0	0	0
78	2	1	10	7	0	0	6	8	7	6	9	10	6	1	7	5	0	0	0	8	6	0	0	6	8	6	5	8	10	6	1	7	4	0	0	0
78	2	1	8	6	0	0	6	8	6	5	8	10	6	1	7	4	0	0	0	7	6	0	0	6	8	5	4	8	9	6	1	7	3	0	0	0
52	2	1	10	8	2	0	3	9	8	10	10	10	5	2	0	3	3	5	5	10	6	0	0	2	7	7	10	10	10	3	0	0	2	3	3	2
52	2	1	10	8	3	5	4	9	9	10	10	10	5	3	0	3	3	5	6	10	7	0	4	3	8	6	10	10	10	3	0	0	1	2	3	3
52	2	1	10	7	0	4	3	8	6	10	10	10	3	0	0	1	2	3	3	10	6	0	3	3	7	6	10	9	10	3	0	0	1	2	3	3
64	2	12	0	5	0	0	3	3	0	0	0	0	0	0	0	2	5	0	3	0	1	0	0	1	0	0	1	0	0	0	0	0	0	6	0	1
42	1	7	10	9	10	10	10	9	9	10	10	10	9	0	0	8	6	6	8	10	6	10	10	10	7	7	10	10	9	8	0	0	7	2	1	5
69	1	1	7	7	0	5	6	5	5	8	7	7	5	4	1	1	2	3	0	9	8	0	0	5	5	2	2	4	3	2	0	1	2	2	0	0
79	2	7	9	6	0	3	10	7	3	9	7	10	9	6	3	6	0	0	0	7	3	0	2	6	6	3	8	8	9	6	4	3	3	0	0	0
65	1	7	0	1	0	1	0	1	1	0	0	1	1	0	0	1	0	0	0	0	0	0	0	0	0	0	0	0	0	0	0	0	0	0	0	0
69	1	2	10	10	5	8	8	10	10	10	10	10	10	10	10	10	5	5	6	10	10	10	10	10	10	10	10	10	10	10	10	10	10	2	3	2
41	2	11	0	0	0	1	1	0	0	0	0	0	0	0	0	2	4	2	4	0	0	0	1	1	0	0	0	0	0	0	0	0	1	3	2	3
76	1	1	6	6	2	6	6	6	5	8	8	7	7	3	5	5	5	5	0	3	3	0	4	4	3	3	4	3	3	3	0	3	3	3	3	0
70	1	3	2	8	0	7	5	0	0	0	0	2	0	0	2	3	5	5	5	5	6	0	6	5	0	0	0	0	2	0	0	2	3	5	5	4
68	2	3	10	10	10	7	10	10	10	10	10	10	10	10	10	7	4	7	3	10	10	10	6	10	10	10	10	10	10	10	10	10	6	4	4	1
50	2	9	9	3	0	3	4	4	4	4	3	2	1	0	1	2	4	2	2	8	2	0	2	3	3	3	3	2	1	1	0	1	1	3	1	1
49	2	9	4	2	0	8	6	2	0	2	0	0	0	0	0	1	1	6	0	3	1	0	7	5	1	0	1	0	0	0	0	0	1	1	5	0
45	2	3	1	4	0	4	4	2	0	0	2	2	2	0	2	0	0	0	1	1	3	0	3	3	1	0	0	0	0	1	0	1	0	0	0	0
74	2	3	10	9	3	6	6	9	8	8	9	8	8	3	5	6	5	6	5	8	8	2	5	5	9	6	6	9	8	6	3	3	4	2	4	3
74	1	3	10	10	10	2	2	10	5	7	10	10	10	10	7	5	3	5	3	10	9	10	2	2	10	5	6	10	10	10	10	6	4	3	4	3
74	1	3	9	9	10	3	3	10	8	6	10	10	10	10	8	4	3	4	5	9	8	10	2	2	10	8	6	10	10	10	10	8	4	3	4	5
84	2	7	10	6	8	3	9	9	6	9	9	10	9	8	6	6	0	0	0	7	5	3	0	5	5	3	6	5	7	6	0	0	3	0	0	0
58	2	7	0	1	0	0	0	0	0	0	0	0	0	0	0	1	0	0	2	0	0	0	0	0	0	0	0	0	0	0	0	0	1	0	0	1
70	2	7	9	6	3	0	6	6	6	6	6	7	7	3	3	3	0	0	0	4	3	0	0	3	3	2	0	2	4	5	0	0	3	0	0	0
73	2	11	0	0	0	7	4	4	0	0	0	0	0	0	0	0	0	0	3	0	0	0	4	2	1	0	0	0	0	0	0	0	5	0	4	2
51	2	11	0	2	0	2	3	0	0	0	0	0	0	0	0	2	1	2	3	0	1	0	2	4	0	0	0	0	0	0	0	0	1	0	2	3
50	1	6	10	5	10	7	7	6	6	6	9	8	8	3	0	1	1	1	1	10	0	10	0	7	7	10	0	10	10	9	0	0	0	2	2	5
65	2	9	0	4	0	8	3	3	0	0	0	3	3	1	0	6	3	6	3	0	2	0	4	2	1	0	0	0	1	1	0	0	2	1	2	1
65	1	3	10	7	0	3	6	7	6	9	9	9	9	0	0	5	8	5	6	10	6	0	2	5	7	5	7	8	8	7	0	0	4	5	5	3
65	1	3	10	5	0	2	6	6	6	3	8	10	8	0	3	2	0	3	0	10	5	0	2	5	5	5	3	7	8	6	0	3	2	0	2	0
66	1	3	10	5	0	2	7	5	6	3	7	10	7	0	3	4	0	2	0	10	4	0	2	5	4	5	2	5	8	6	0	2	3	0	2	0
65	1	3	10	5	3	3	6	6	6	5	8	9	8	3	3	3	3	5	3	10	5	3	3	5	5	5	3	8	8	6	2	3	2	3	4	2
65	1	3	10	7	3	3	6	7	6	9	9	9	9	3	3	5	8	5	6	10	7	3	2	5	7	6	7	8	8	8	2	3	5	5	5	5
87	2	9	8	7	10	8	8	8	8	10	10	10	10	10	10	8	8	8	8	10	9	10	9	9	9	9	10	10	10	10	10	10	10	9	9	9
52	1	1	1	3	0	0	5	5	1	0	4	4	4	0	0	2	1	1	0	0	2	0	0	3	0	0	0	0	1	0	0	0	0	0	0	0
51	1	1	9	8	0	3	7	7	8	10	8	8	8	5	3	6	2	3	0	7	6	0	1	6	6	6	10	7	7	6	1	1	2	0	0	0
53	1	1	9	6	0	6	6	7	2	10	8	8	6	0	0	3	0	3	1	7	4	0	4	6	6	1	10	6	6	3	0	0	0	0	1	0
52	1	1	8	6	0	3	6	7	3	10	5	5	5	0	0	3	2	2	0	3	4	0	0	4	5	2	0	5	5	4	0	0	0	0	0	0
52	1	1	2	4	0	0	6	5	2	0	5	5	5	0	0	2	1	2	0	1	2	0	0	5	4	1	0	2	2	0	0	0	0	0	0	0
52	1	1	2	6	0	0	6	5	2	0	5	5	4	0	0	3	1	0	0	0	3	0	0	5	4	1	0	2	4	4	0	0	0	0	0	0
69	1	3	3	7	3	2	7	8	2	2	5	8	8	6	6	4	3	2	2	2	6	3	2	6	7	2	2	4	7	7	5	5	3	2	2	2
69	1	3	6	6	5	5	9	8	7	10	9	10	9	5	6	3	3	3	4	5	5	4	3	7	7	6	5	7	8	8	4	5	2	2	2	2
77	2	3	10	5	0	6	3	7	7	9	10	10	5	0	1	3	1	3	1	3	4	0	4	3	3	2	0	2	3	1	0	0	1	2	2	2
56	1	10	0	9	0	0	1	0	0	0	0	0	0	0	0	4	9	4	6	0	0	0	0	1	0	0	0	0	0	0	0	0	5	7	1	4
71	2	1	8	5	0	0	6	6	5	10	9	9	7	5	2	3	2	2	2	6	3	0	0	4	4	3	3	3	4	2	0	0	2	1	1	1
86	2	7	3	8	3	5	4	3	4	4	4	4	3	3	3	4	4	4	4	1	1	0	1	0	1	1	0	0	0	0	0	0	0	1	1	0
73	2	3	0	1	0	0	1	0	0	0	0	0	0	0	0	0	0	1	3	0	1	0	0	1	0	0	0	0	0	0	0	0	2	2	1	6
81	2	11	6	8	0	3	5	8	7	8	9	10	9	10	2	8	2	3	2	5	7	0	2	3	7	5	6	7	10	9	10	2	8	2	2	1
64	2	7	0	2	0	0	0	0	0	0	0	0	0	0	0	0	1	1	1	0	0	0	0	0	0	0	0	0	0	0	0	0	0	1	0	0
22	1	6	1	5	0	5	3	3	0	0	0	0	0	0	0	0	0	0	0	0	4	0	5	3	3	0	0	0	0	0	0	0	0	0	0	0
75	2	1	10	10	0	9	9	9	9	9	9	9	8	8	0	0	0	0	0	8	8	0	7	7	6	7	7	7	7	7	5	0	0	0	0	0
59	1	10	10	4	10	2	10	10	6	10	10	10	9	8	0	1	1	0	4	10	10	10	0	9	10	10	10	10	10	10	9	0	9	0	0	0
73	2	7	3	6	0	6	6	6	6	6	6	6	6	0	3	6	3	1	1	2	2	0	4	4	1	1	2	4	4	4	0	0	2	1	0	0
66	2	7	0	3	0	0	0	3	3	0	3	5	4	0	0	3	3	3	3	0	0	0	0	0	0	0	0	0	0	0	0	0	0	0	0	0
72	2	1	10	10	10	0	8	10	10	10	10	10	8	10	6	8	4	2	3	0	2	0	1	2	3	2	10	0	2	0	0	1	1	1	0	0
80	2	7	5	8	0	0	3	7	3	7	0	3	6	0	0	8	0	1	0	1	5	0	0	1	4	1	0	0	1	1	0	0	4	0	0	0
74	2	3	3	8	0	5	6	4	0	0	0	7	3	0	0	7	6	5	3	6	8	0	3	3	0	0	0	0	6	2	0	0	8	8	8	8
85	1	11	8	6	10	2	3	8	6	8	10	10	10	10	2	9	3	6	0	6	5	10	2	2	7	5	5	10	10	9	9	2	7	2	5	0
53	2	1	10	9	2	8	8	7	10	10	10	10	9	8	7	7	8	8	5	10	8	1	7	7	7	6	10	9	10	8	7	6	6	7	7	4
55	1	3	4	5	2	5	5	5	2	3	3	5	2	2	2	3	0	3	0	3	4	2	0	3	4	2	2	3	4	2	1	2	2	0	2	0
62	2	9	6	6	0	0	1	8	8	7	8	8	7	10	3	3	2	3	1	6	5	0	6	6	6	6	6	4	3	4	4	0	4	3	1	1
68	1	11	10	8	0	2	9	10	8	10	10	10	10	1	0	5	1	2	1	8	6	0	1	6	8	4	5	9	10	9	0	1	3	0	0	0
73	2	1	5	7	0	0	6	6	4	7	6	6	6	5	2	3	3	2	2	4	5	0	0	5	4	3	7	5	5	3	3	2	3	3	2	2
58	2	9	7	7	0	3	7	7	5	3	1	1	7	0	5	0	0	5	0	5	5	0	3	5	5	0	0	0	0	0	0	3	0	0	5	0
73	2	1	6	7	0	0	6	5	4	7	6	6	6	5	2	3	3	2	2	4	5	0	0	5	4	3	7	5	5	3	4	2	3	3	2	2
63	1	11	10	10	10	0	4	10	8	10	10	10	10	8	0	8	4	4	3	5	5	10	0	2	6	3	4	7	7	7	2	1	2	2	2	1
78	1	2	5	3	1	2	8	5	5	5	5	5	10	1	2	2	0	0	0	8	6	0	2	5	6	2	2	5	5	5	8	8	5	3	2	3
90	2	7	10	6	0	3	6	10	10	10	10	10	10	9	9	6	0	0	0	10	5	7	3	7	10	9	10	10	10	10	10	10	6	0	0	0
97	2	7	9	8	9	9	9	8	9	9	8	7	8	9	6	6	2	1	0	6	6	5	6	4	6	4	6	4	5	4	5	3	4	0	0	0
97	2	7	10	10	9	9	9	9	9	10	9	10	9	4	8	9	3	0	0	7	7	7	7	7	7	7	10	8	10	7	6	6	4	1	0	0
97	2	7	10	10	4	6	6	8	6	7	9	10	10	6	7	8	5	0	0	10	8	4	4	4	6	4	7	8	7	7	4	6	7	1	0	0
55	2	7	1	1	0	1	1	1	1	1	1	1	1	0	1	1	0	0	0	0	0	0	0	0	0	0	0	0	0	0	0	0	0	0	0	0
89	2	7	10	10	9	9	6	9	9	9	10	10	10	8	2	9	3	1	3	7	6	2	4	4	5	4	4	4	4	4	1	1	3	1	1	0
81	2	7	10	10	9	10	9	10	9	10	10	10	10	9	9	10	0	2	3	10	7	7	6	7	7	7	10	10	10	10	7	6	8	0	1	1
53	1	11	10	10	10	0	3	10	10	10	10	10	10	10	0	9	2	2	2	10	8	10	0	4	10	10	10	10	10	10	0	0	8	2	2	2
33	2	6	3	3	0	1	7	6	0	0	3	6	6	0	0	0	0	0	0	2	1	0	0	5	4	0	0	0	4	4	0	0	0	0	0	0
85	2	7	7	8	7	7	8	5	6	9	8	8	8	8	6	5	5	4	2	3	3	3	3	3	0	0	0	0	0	0	3	0	0	1	4	4
96	1	2	9	9	3	9	8	8	9	6	9	9	9	0	6	0	0	0	1	8	8	10	5	5	8	8	5	8	8	8	5	8	0	0	0	1
56	2	2	9	5	1	2	2	2	2	2	5	5	5	2	5	2	0	0	0	7	4	0	5	5	9	6	6	9	9	9	0	9	8	3	2	3
74	1	2	10	8	5	10	8	10	10	10	10	10	10	8	5	8	5	4	3	9	8	5	5	5	5	7	8	7	7	7	8	1	5	3	3	2
84	2	3	10	10	0	5	10	10	10	10	10	10	10	10	9	5	5	5	3	10	10	0	4	7	9	9	10	10	10	10	10	8	4	5	5	2
84	2	3	10	10	9	7	6	10	8	10	10	10	10	10	9	5	5	5	1	10	9	9	7	6	10	8	10	10	10	10	10	8	4	4	4	1
77	1	11	9	8	10	3	5	10	4	8	10	10	9	10	10	9	3	4	0	5	6	10	2	3	9	4	6	10	10	8	10	9	7	3	4	0
60	2	6	3	3	0	0	0	4	1	0	1	0	0	0	0	0	0	0	0	0	1	0	0	0	2	0	0	1	0	0	0	0	0	3	0	3
76	2	7	3	3	3	3	2	1	1	1	1	1	1	0	0	0	0	0	0	0	0	0	0	0	0	0	0	0	0	0	0	0	0	0	0	0
54	1	3	2	3	2	4	4	3	3	2	3	5	3	2	3	2	2	2	2	2	3	1	3	3	2	2	2	3	4	2	1	2	1	1	1	1
54	1	3	3	5	0	2	3	5	4	0	2	2	3	0	6	2	2	2	2	1	3	0	2	3	3	3	0	2	2	2	0	3	1	1	1	1
54	1	3	8	5	3	4	5	6	5	6	5	8	6	3	4	5	3	3	3	2	3	2	4	4	3	3	2	3	5	3	2	3	2	2	2	2
53	1	3	10	9	9	9	9	9	6	9	9	9	9	9	9	8	5	7	4	9	8	5	8	8	7	5	8	8	8	7	4	6	5	3	5	2
54	1	3	10	8	5	4	5	7	3	6	5	6	5	2	3	7	3	3	2	10	7	5	3	4	7	3	5	5	5	5	2	3	5	2	3	2
66	2	7	3	3	0	5	3	3	3	3	3	2	2	0	0	1	0	0	0	0	0	0	0	0	0	0	0	0	0	0	0	0	0	0	0	0
69	2	1	8	7	0	7	7	6	5	10	8	10	5	0	2	2	2	2	5	8	6	0	6	7	5	5	9	7	10	5	0	2	2	2	2	5
69	2	1	8	6	0	6	7	5	5	9	7	10	5	0	2	2	2	2	5	7	5	0	4	5	4	4	8	6	8	4	0	2	2	2	2	4
70	2	1	7	5	0	4	5	4	4	8	6	8	4	0	2	2	2	2	4	5	4	0	3	4	3	3	6	5	7	3	0	2	1	1	2	3
70	2	1	5	4	0	3	4	3	3	6	5	7	3	0	2	1	1	2	3	3	3	0	2	3	3	3	5	4	6	3	0	2	1	1	2	2
74	1	2	7	8	8	8	5	8	8	8	8	8	8	8	8	8	8	6	6	8	8	8	8	8	8	8	8	8	8	8	8	8	8	8	6	8
75	1	2	10	8	6	6	6	10	3	8	10	10	10	5	6	9	9	3	6	10	7	0	7	7	7	8	10	10	10	10	6	3	7	2	2	2
74	1	2	10	6	0	9	9	9	8	8	10	10	10	6	3	8	3	3	3	8	7	4	4	5	5	7	7	7	7	6	3	3	2	0	0	0
75	1	2	7	7	2	3	5	7	6	6	8	5	6	2	2	2	0	0	0	10	7	0	6	6	6	7	8	10	10	10	7	3	4	1	1	1
75	1	2	10	7	0	6	7	10	9	10	10	10	10	7	4	7	2	2	2	7	5	0	5	5	4	5	5	8	8	8	0	2	2	2	1	3
63	2	1	10	10	10	10	10	10	10	10	10	10	10	10	10	10	10	10	10	10	10	10	10	10	10	10	10	10	10	10	10	10	9	10	10	10
63	2	1	10	10	10	10	10	10	10	10	10	10	10	10	10	10	10	10	10	10	10	10	10	10	10	10	10	10	10	10	10	10	10	10	10	10
63	2	1	10	10	10	10	10	10	10	10	10	10	10	10	10	10	10	10	10	10	10	10	10	10	10	10	10	10	10	10	10	10	9	10	10	10
83	1	1	10	10	8	8	10	10	10	10	10	10	9	10	4	8	9	8	0	10	10	8	8	10	10	9	10	10	10	9	10	4	8	7	8	0
68	1	7	2	1	0	0	0	0	0	0	0	0	2	0	0	3	0	0	0	0	0	0	0	0	0	0	0	0	0	0	0	0	0	0	0	0
39	1	2	10	9	0	0	6	10	9	10	10	10	10	10	9	9	0	0	0	10	2	0	0	10	8	8	8	8	10	8	1	10	0	0	0	0
28	1	1	10	10	10	10	10	8	9	10	10	10	9	0	0	3	5	3	5	10	8	10	10	7	6	8	10	10	9	5	0	0	2	5	2	4
69	1	7	6	6	0	5	3	3	0	0	0	3	1	0	0	3	3	0	0	0	1	0	1	1	0	0	0	0	0	0	0	0	0	1	0	0
77	2	2	7	5	0	2	2	5	5	8	7	7	8	2	2	7	2	2	2	1	1	0	2	1	0	0	0	0	0	0	0	0	0	0	0	0
58	2	2	10	10	8	3	8	10	10	10	10	10	10	10	10	8	8	10	9	8	8	1	2	2	2	2	2	2	5	5	2	2	1	1	1	0
81	2	1	10	7	3	7	8	8	7	10	10	10	8	7	8	2	6	8	6	9	6	2	7	8	8	6	10	9	9	8	7	8	2	6	7	5
81	2	1	10	9	4	9	9	10	9	10	10	10	10	9	9	2	8	9	8	10	8	3	8	9	10	9	10	10	10	10	9	8	2	7	9	7
81	2	1	5	4	1	5	4	5	4	5	8	8	6	2	4	2	2	4	3	5	4	1	5	4	5	3	5	7	8	5	2	4	2	2	3	3
81	2	1	5	4	1	5	4	5	3	5	7	8	5	2	4	2	2	3	3	5	4	1	4	4	5	3	5	6	7	5	2	4	2	2	3	3
81	2	1	10	8	3	8	9	10	9	10	10	10	10	9	8	2	7	9	7	9	6	2	7	8	8	6	10	9	9	8	7	8	2	6	7	5
81	2	1	9	6	2	7	8	8	6	10	9	9	8	7	8	2	6	7	5	8	6	2	7	8	8	5	9	8	9	8	6	8	2	5	7	5
81	2	1	8	6	2	7	8	8	5	9	8	9	8	6	8	2	5	7	5	7	5	1	7	8	7	5	8	8	9	8	5	7	2	4	7	5
81	2	1	7	5	1	7	8	7	5	8	8	9	8	5	7	2	4	7	5	6	5	1	7	7	6	4	8	8	9	7	4	7	2	3	6	5
81	2	1	6	5	1	7	7	6	4	8	8	9	7	4	7	2	3	6	5	6	4	1	6	6	6	4	7	8	8	7	3	6	2	2	6	5
81	2	1	6	4	1	6	6	6	4	7	8	8	7	3	6	2	2	6	5	6	4	1	5	5	6	4	7	8	8	7	3	6	2	2	6	5
81	2	1	6	4	1	5	5	6	4	7	8	8	7	3	6	2	2	6	5	5	4	1	5	5	5	4	6	8	8	6	2	5	2	2	5	4
81	2	1	5	4	1	5	5	5	4	6	8	8	6	2	5	2	2	5	4	5	4	1	5	4	5	4	5	8	8	6	2	4	2	2	4	3
75	2	7	3	3	2	3	3	3	3	3	3	3	3	3	3	2	3	3	3	1	1	0	1	1	1	0	0	1	1	1	0	0	1	0	1	0
62	1	7	10	10	7	7	7	10	8	8	7	10	8	9	2	8	6	5	2	4	8	5	6	6	7	7	8	5	7	9	5	3	5	1	0	1
68	1	7	9	6	9	7	10	9	9	9	9	9	9	7	9	6	0	0	0	9	6	6	6	6	9	6	10	9	9	9	9	9	6	0	0	0
73	2	7	10	9	9	6	6	7	9	10	10	10	9	9	6	6	0	0	0	10	6	6	3	3	9	9	10	10	10	9	6	6	6	0	0	0
69	1	7	10	5	2	5	7	2	5	3	8	5	6	5	3	5	3	4	5	1	2	2	3	3	2	2	1	2	2	2	1	1	2	2	2	1
30	1	10	10	6	3	7	3	6	3	10	6	10	7	0	0	2	1	1	3	10	7	10	4	9	10	10	10	10	10	8	0	0	4	2	0	5
39	1	7	10	9	9	8	8	9	8	9	10	10	10	9	3	9	2	2	0	10	5	5	5	3	4	5	4	10	7	7	4	1	4	0	1	0
73	2	9	10	9	0	4	8	9	9	9	9	10	10	6	7	6	6	6	0	9	8	0	4	7	8	8	8	8	10	10	6	7	6	6	6	0
73	1	1	6	8	0	6	6	6	6	9	6	6	6	0	0	3	3	0	0	0	0	0	0	0	0	0	0	0	0	0	0	0	0	0	0	0
89	2	1	10	9	0	9	9	9	10	10	10	10	9	6	1	5	1	7	1	10	8	0	7	7	8	8	10	8	9	8	5	1	3	1	6	1
90	2	1	10	8	0	7	7	8	8	10	8	9	8	9	8	5	1	6	1	9	7	0	7	7	7	6	9	7	8	7	7	6	4	1	6	1
90	2	1	9	7	0	7	7	7	6	9	7	8	7	7	6	4	1	6	1	9	6	0	6	6	6	5	8	7	7	6	6	5	4	2	5	1
90	2	1	9	6	0	6	6	6	5	8	7	7	6	6	5	4	2	5	1	8	6	0	6	6	6	4	7	7	7	5	5	4	4	2	4	1
90	2	1	8	6	0	6	6	6	4	7	7	7	5	5	4	4	2	4	1	7	5	0	5	6	5	4	7	7	7	5	4	3	4	3	5	1
59	1	12	9	5	10	0	6	10	8	10	10	2	10	0	0	5	1	2	0	1	5	0	0	1	6	0	0	0	8	0	0	0	2	0	0	0
59	2	7	3	5	0	0	0	3	3	3	3	5	5	0	0	3	0	0	3	0	0	0	0	0	0	0	0	0	0	0	0	0	0	0	0	0
75	1	1	8	6	0	6	5	7	4	7	6	6	6	0	0	3	0	3	0	6	5	0	3	4	5	3	6	3	5	3	0	0	3	0	3	0
75	1	1	10	6	3	7	6	8	6	8	8	8	8	3	3	3	3	3	0	8	6	0	6	5	7	4	7	6	6	6	0	0	3	0	3	0
75	1	1	8	6	0	6	5	7	4	7	6	6	6	0	0	3	0	3	0	6	4	0	4	4	5	3	5	5	5	5	0	0	3	0	3	0
75	1	1	10	9	3	9	7	10	9	10	10	9	9	6	3	6	3	3	0	10	6	3	7	6	8	6	8	8	8	8	3	3	3	3	3	0
85	2	7	3	9	0	0	4	10	3	0	6	6	6	0	0	6	0	0	0	2	7	0	0	4	7	3	0	5	5	5	0	0	4	0	0	0
79	1	1	10	10	10	0	10	10	10	10	10	10	10	10	6	8	10	8	0	10	9	10	0	10	9	10	10	10	9	10	10	5	4	5	5	0
56	1	7	6	6	3	3	3	3	3	5	5	8	6	3	6	6	3	3	0	3	0	0	0	2	2	1	2	2	4	4	2	2	2	0	2	0
60	1	7	7	3	3	2	6	7	6	7	7	7	7	4	0	3	0	0	0	7	2	0	2	4	7	3	5	7	7	5	3	0	0	0	0	0
54	1	1	10	8	0	0	6	8	7	10	9	10	8	5	3	4	6	5	5	10	7	0	0	6	8	6	10	9	10	8	3	3	4	5	5	5
54	1	1	10	7	0	0	6	8	6	10	9	10	8	3	3	4	5	5	5	10	6	0	0	6	7	6	8	8	10	7	2	3	4	5	5	5
54	1	1	10	6	0	0	6	6	7	8	8	10	7	2	3	4	5	5	5	10	5	0	0	6	6	6	8	7	9	7	2	3	4	4	4	5
54	1	1	10	5	0	0	6	6	6	8	7	9	7	2	3	4	4	4	5	9	5	0	0	6	5	6	8	6	8	7	2	3	4	4	4	5
54	1	1	9	5	0	0	6	5	6	8	6	8	7	2	3	4	4	4	5	9	5	0	0	6	5	5	7	5	7	7	2	3	4	4	4	5
60	1	11	0	0	0	5	5	0	0	0	0	0	0	0	0	0	3	3	4	0	0	0	4	3	0	0	0	0	0	0	0	0	0	2	1	3
61	1	2	10	2	0	0	5	8	8	10	10	8	10	5	1	5	5	5	5	10	3	0	6	6	6	6	7	7	10	10	5	0	6	1	1	1
61	1	2	3	5	0	4	6	5	5	5	9	8	7	0	0	5	0	0	1	10	0	0	7	7	7	7	7	10	10	10	4	3	7	2	1	1
61	1	2	10	0	0	7	7	10	5	6	7	10	10	3	3	3	2	2	2	3	2	0	2	2	3	2	2	2	2	4	1	0	2	0	0	0
61	1	2	10	6	0	6	6	8	7	7	10	10	10	6	3	6	3	3	3	4	4	2	2	3	2	3	3	4	4	4	4	1	2	2	3	3
61	1	2	7	6	0	6	6	7	7	7	10	7	10	6	3	7	2	2	2	10	0	0	5	6	6	5	7	7	7	10	6	2	3	1	1	1
81	1	5	10	8	9	7	9	8	9	9	9	10	9	8	3	5	4	4	3	7	7	4	5	5	4	5	5	5	7	6	3	1	3	4	3	1
81	1	5	10	9	9	6	8	9	8	8	9	10	8	8	1	5	3	5	4	8	7	4	5	6	5	5	5	5	7	5	3	1	3	4	3	2
58	2	12	4	2	0	1	7	7	3	10	4	7	5	0	0	1	2	2	3	2	1	0	1	6	7	1	10	0	5	5	0	0	1	0	0	4
71	1	8	2	1	0	0	0	5	2	1	0	1	0	0	0	1	2	1	1	2	1	0	0	0	4	2	1	0	0	0	0	0	1	1	1	1
56	1	11	2	2	0	0	2	2	2	0	2	5	0	0	0	2	0	2	0	2	2	0	0	2	2	2	0	2	5	0	0	0	2	0	2	0
71	1	7	0	1	0	0	0	0	0	0	0	0	0	0	0	0	0	0	0	0	0	0	0	0	0	0	0	0	0	0	0	0	0	0	0	0
71	1	7	3	1	0	1	0	1	3	3	0	3	1	0	0	3	0	0	0	0	0	0	0	0	0	0	0	0	0	0	0	0	0	0	0	0
51	1	12	9	7	0	0	3	8	7	10	9	9	8	8	0	2	0	0	0	0	0	0	0	0	0	0	0	0	0	0	0	0	0	0	0	0
62	1	7	0	0	0	0	0	3	3	0	6	6	6	0	0	3	3	3	3	0	0	0	0	0	0	0	0	0	0	0	0	0	0	0	0	0
52	1	3	9	10	3	2	2	9	5	9	8	9	7	4	3	10	8	8	5	9	9	3	2	2	9	5	9	8	8	6	3	0	7	7	8	5
52	1	3	0	5	0	0	0	5	0	0	0	0	0	0	0	0	0	0	0	0	4	0	0	0	4	0	0	0	0	0	0	0	0	0	0	0
87	2	1	8	8	0	8	8	8	8	7	7	7	6	6	0	0	3	0	0	6	7	0	6	6	6	7	5	5	5	4	0	0	0	0	0	0
87	2	1	8	8	0	8	8	8	7	7	6	6	5	5	0	0	0	0	0	6	6	0	6	5	5	5	5	5	5	5	4	0	0	0	0	0
87	2	1	10	10	5	5	9	10	7	7	10	8	8	8	3	5	5	5	5	10	10	0	5	8	7	8	5	8	6	7	7	0	0	5	0	0
54	1	11	6	3	0	2	3	5	2	0	5	10	5	0	0	3	2	3	0	3	1	0	1	2	5	1	0	5	10	5	0	0	1	1	1	0
49	2	12	2	4	0	1	7	0	2	5	8	8	5	0	0	2	4	1	1	3	2	0	1	7	5	2	5	6	8	5	0	0	2	3	0	2
71	1	12	8	4	1	0	3	5	5	10	9	8	6	0	3	3	10	10	5	4	0	0	0	4	5	2	10	5	8	5	1	2	1	7	0	4
64	1	1	9	9	0	0	2	8	7	8	8	10	8	10	9	8	5	5	0	9	8	0	0	2	7	6	8	7	9	6	10	7	6	4	4	0
64	1	1	9	8	0	0	2	7	6	8	7	9	6	10	7	6	4	4	0	5	5	0	0	1	5	5	5	5	6	5	10	5	4	2	2	0
64	1	1	5	5	0	0	1	5	5	5	5	6	5	10	5	4	2	2	0	2	2	0	0	0	2	2	0	2	4	2	1	3	2	0	0	0
63	1	7	7	6	0	0	0	3	6	3	5	7	6	0	0	3	0	0	3	0	0	0	0	0	0	0	0	0	0	0	0	0	0	0	0	0
75	2	1	10	9	3	0	7	9	9	10	10	10	8	6	0	3	5	5	2	10	7	2	0	5	7	7	10	10	10	6	3	0	2	3	3	0
75	2	1	10	7	2	0	5	7	7	10	10	10	6	3	0	2	3	3	0	9	6	0	0	4	6	5	9	9	10	5	2	0	1	1	2	0
75	2	1	9	6	0	0	4	6	5	9	9	10	5	2	0	3	3	3	0	7	5	0	0	4	5	5	8	7	9	4	0	0	3	3	3	0
75	2	1	7	5	0	0	4	5	5	8	7	9	4	0	0	3	3	3	0	5	4	0	0	4	4	4	6	5	7	3	0	0	2	2	2	0
79	1	11	10	10	10	4	6	10	10	10	10	10	8	10	0	8	4	3	2	10	8	10	2	4	8	10	10	10	10	10	10	1	5	3	1	0
36	1	11	0	0	0	5	2	0	0	0	0	0	0	0	0	0	4	1	2	0	0	0	2	1	0	0	0	0	0	0	0	0	0	2	0	1
73	2	7	10	10	10	8	8	8	8	10	10	10	10	9	7	9	9	9	6	10	9	10	8	9	9	7	9	10	10	10	7	6	9	7	6	5
52	1	2	10	10	5	2	5	9	9	9	10	10	7	10	2	5	5	6	0	1	5	0	2	2	2	2	3	1	2	2	0	0	1	2	2	0
59	1	8	10	10	10	5	10	10	10	10	10	10	10	10	10	10	10	10	10	10	10	10	5	10	10	10	10	10	10	10	10	10	10	10	10	10
52	1	2	10	10	10	10	10	10	10	10	10	10	10	10	10	10	10	10	10	2	8	2	0	2	2	5	5	5	2	5	5	5	2	3	3	4
42	2	9	9	9	0	0	6	7	7	7	7	9	9	0	0	4	6	6	0	6	5	0	0	4	5	5	5	5	5	5	0	0	1	1	1	0
67	1	9	5	5	5	5	5	5	5	0	0	0	0	0	0	0	0	0	0	0	0	0	0	0	0	0	0	0	0	0	0	0	0	0	0	0
67	1	1	10	7	10	0	5	8	7	10	8	9	8	4	2	4	0	0	0	9	6	10	0	5	7	6	9	7	9	7	2	2	3	0	0	0
67	1	1	7	5	10	0	5	6	6	8	6	8	6	2	2	2	0	0	0	9	6	10	0	7	7	7	8	8	9	8	5	5	5	0	4	0
51	1	1	10	8	3	0	6	8	5	6	10	10	8	8	9	6	5	6	4	3	3	0	0	2	4	0	0	3	3	0	0	3	2	2	3	0
44	2	2	10	10	2	2	2	10	9	10	10	10	10	10	4	10	0	0	0	10	8	0	8	6	8	6	8	8	8	10	10	3	6	2	2	2
44	2	2	10	5	0	5	5	8	8	5	10	10	10	2	4	5	3	2	3	8	4	4	2	2	5	6	6	7	8	8	3	5	3	0	3	0
44	2	2	10	6	0	0	6	9	9	10	10	10	10	3	6	6	0	0	0	10	6	5	6	6	7	7	8	8	7	7	3	3	5	1	1	1
44	2	2	10	9	9	6	5	9	9	10	10	10	10	3	6	8	2	2	3	10	10	3	6	6	6	6	6	6	6	6	6	6	3	3	2	3
44	1	10	0	5	0	1	2	0	0	0	0	0	2	0	0	0	6	4	2	2	5	0	4	2	0	0	0	0	0	3	0	0	1	1	0	1
77	1	3	3	8	10	8	10	10	10	10	10	10	10	10	9	8	8	8	3	8	5	3	3	5	6	4	8	7	8	5	2	4	3	2	2	2
65	1	5	9	8	2	6	6	8	6	6	8	9	7	1	2	5	4	3	2	6	5	0	4	4	4	3	3	3	4	4	0	0	2	2	2	3
65	1	5	9	8	2	7	7	8	6	6	8	9	7	1	2	5	4	3	2	6	5	0	0	4	4	3	3	4	4	4	0	0	2	2	1	2
71	2	2	0	1	0	0	0	0	0	0	0	0	0	0	0	1	1	0	0	0	2	0	0	0	0	0	0	0	0	0	0	0	1	0	0	0
42	1	6	3	0	0	2	2	6	5	0	0	9	9	0	0	3	3	5	0	1	0	0	1	0	4	1	0	0	7	7	0	0	2	0	4	0
59	1	6	10	6	10	1	10	9	6	10	9	9	9	0	0	6	5	0	5	10	6	10	1	10	9	6	0	9	9	9	0	0	5	4	0	4
91	2	2	7	10	3	4	2	7	4	7	7	7	8	7	4	4	3	3	4	8	8	5	8	7	8	8	8	8	8	9	2	2	5	5	5	6
91	2	2	7	7	2	7	5	5	5	8	8	8	7	5	2	5	5	5	2	10	4	1	7	7	7	7	10	10	10	10	1	0	4	3	1	1
84	1	2	10	10	10	10	10	10	10	10	10	10	10	10	10	10	10	10	10	5	5	5	5	5	5	5	5	8	5	5	5	5	5	5	5	6
84	1	2	10	10	10	10	10	10	10	10	10	10	10	10	10	10	10	10	10	5	5	5	5	5	5	5	5	8	5	5	5	5	5	5	5	6
69	2	1	9	8	6	6	6	8	8	8	8	10	8	3	3	3	3	2	6	6	4	3	5	5	6	5	5	6	8	6	0	0	0	0	0	2
42	1	1	2	5	0	3	6	5	1	10	5	6	7	0	1	2	1	3	4	0	1	0	0	1	0	0	10	0	0	0	0	0	0	0	0	0
64	2	5	2	5	0	3	5	4	2	0	0	7	0	0	0	4	4	4	3	0	4	0	2	3	3	3	3	0	0	2	0	0	3	3	2	1
67	2	5	1	6	0	2	6	5	1	0	0	8	1	0	0	5	3	3	3	0	3	1	0	3	2	3	0	0	6	3	0	0	3	2	1	1
65	1	6	1	8	0	3	6	6	1	0	0	3	0	0	6	0	0	0	0	2	0	0	1	7	4	1	0	0	5	4	0	7	0	0	0	0
64	2	9	10	6	10	8	7	3	1	8	8	9	1	1	1	4	3	3	4	10	5	10	5	6	2	1	5	6	8	1	1	1	2	2	2	2
51	1	1	5	7	2	5	5	5	3	2	2	3	2	0	3	8	3	8	3	0	2	0	0	2	2	0	0	0	2	0	0	2	5	2	5	1
38	1	1	10	10	10	10	10	10	10	10	10	10	10	10	10	10	10	10	10	10	10	10	10	10	10	10	10	10	10	10	10	10	10	10	10	10
65	2	7	0	0	0	0	0	0	0	0	0	0	0	0	0	0	0	0	0	0	0	0	0	0	0	0	0	0	0	0	0	0	0	0	0	0
80	1	9	10	9	0	0	8	10	0	0	5	10	7	0	0	5	5	0	0	10	9	0	0	8	10	0	0	5	10	7	0	0	5	5	0	0
59	1	6	3	6	0	2	7	7	1	0	3	10	9	0	0	0	7	5	5	1	3	0	1	6	7	0	0	0	7	8	0	0	0	5	0	9
85	1	2	2	8	3	5	3	5	6	6	5	5	8	2	5	3	5	0	0	10	6	0	2	3	5	5	10	5	5	5	2	3	5	1	1	0
78	1	10	3	6	1	5	5	1	1	0	2	3	0	0	0	5	7	2	4	0	2	0	2	2	0	0	0	2	2	2	0	0	2	0	1	3
86	1	7	7	7	10	7	7	7	6	6	10	9	9	9	7	8	7	4	5	4	4	10	3	3	4	3	3	4	4	4	4	3	4	3	3	2
89	2	3	10	7	0	5	8	9	8	10	9	6	8	8	3	7	5	5	4	10	8	3	8	8	9	8	10	10	9	9	8	9	0	3	5	3
67	1	7	0	3	0	0	0	5	2	0	3	4	4	0	0	3	3	3	3	0	0	0	0	0	0	0	0	0	0	0	0	0	0	0	0	0
92	1	7	9	7	8	7	8	9	8	9	7	9	8	7	8	7	2	3	0	7	5	7	5	6	7	5	5	5	6	6	6	6	5	4	4	4
78	2	2	10	10	10	10	10	10	10	10	10	10	10	10	10	10	10	10	10	10	10	10	10	10	10	10	10	10	10	10	10	10	10	6	5	6
27	1	9	10	8	8	8	8	8	8	10	10	10	8	8	8	7	7	5	8	9	10	0	8	8	8	8	5	0	8	7	6	5	5	4	5	5
27	1	9	10	8	10	0	7	8	8	7	10	10	9	0	3	7	5	6	0	10	8	8	8	8	9	8	8	10	10	9	0	3	7	5	6	0
33	1	12	8	5	10	0	4	10	5	10	10	10	8	0	1	2	1	0	2	2	1	0	0	2	7	2	10	5	8	8	0	2	0	0	0	4
72	2	10	10	1	0	9	8	4	0	7	8	4	2	3	3	0	8	1	0	10	6	10	0	8	10	0	0	10	10	0	0	0	8	8	8	0
89	2	2	5	8	6	8	8	8	8	8	8	8	8	8	8	8	8	8	8	4	4	3	4	3	3	4	3	4	4	4	0	7	1	0	0	0
89	2	2	8	8	3	5	8	8	8	8	9	9	8	8	5	8	2	1	1	10	8	8	8	7	8	10	10	10	10	10	10	5	7	1	1	2
89	2	2	6	6	0	0	4	8	9	9	9	9	9	3	3	1	0	1	0	6	8	6	2	3	6	6	6	6	6	6	3	3	5	2	0	0
67	1	7	6	6	6	6	6	6	6	6	6	6	6	6	6	6	5	5	5	3	3	3	3	3	3	3	3	3	3	3	3	3	3	3	1	2
36	1	5	8	7	6	7	8	8	7	6	6	9	9	8	0	5	4	5	6	7	7	5	7	6	6	6	5	5	7	8	3	0	5	5	6	4
36	1	5	8	7	6	7	8	8	7	6	7	9	9	8	0	6	4	5	7	7	7	5	7	6	6	6	5	5	7	8	3	0	4	4	4	4
71	1	8	0	0	3	6	4	3	0	0	0	4	3	0	2	3	2	0	2	0	0	2	4	3	3	0	0	0	3	3	0	1	2	2	2	2
58	1	1	9	9	0	9	9	9	8	8	8	8	8	5	0	0	0	0	0	7	7	0	6	6	6	5	5	4	4	3	0	0	0	0	0	0
45	2	10	5	0	0	5	5	0	0	0	2	5	0	0	0	0	0	0	1	0	3	0	3	2	2	0	0	0	0	0	0	0	0	0	0	0
45	2	10	3	3	0	6	6	3	0	0	0	0	0	0	0	0	0	0	0	2	1	0	1	1	1	0	0	0	0	0	1	1	0	0	0	1
63	2	8	3	2	0	6	8	5	3	0	3	6	6	0	0	2	0	0	0	2	0	0	5	7	3	1	0	0	3	2	0	0	1	0	0	0
92	2	1	10	10	10	9	9	9	9	10	10	10	9	9	8	9	9	9	6	9	9	3	0	3	5	7	9	9	10	5	3	3	3	3	3	3
70	2	1	10	8	8	5	5	7	7	8	8	9	7	7	7	5	3	0	0	9	6	4	4	4	5	5	7	6	7	5	5	4	3	1	0	0
70	2	1	9	6	4	4	5	6	5	6	6	7	6	3	4	3	2	0	0	4	4	2	3	4	5	3	4	5	6	5	1	2	2	1	0	0
70	2	1	5	4	2	4	4	4	4	4	4	5	4	2	3	2	2	0	0	3	3	0	3	3	3	3	3	2	4	3	0	2	0	1	0	0
70	2	1	4	4	1	2	4	4	3	4	4	4	3	1	2	3	2	0	0	0	0	0	0	0	0	0	0	1	1	0	0	0	0	0	0	0
69	1	7	9	6	6	3	10	10	9	10	10	10	10	9	9	7	0	0	0	9	6	6	3	7	10	6	9	9	10	9	7	9	6	0	0	0
63	1	1	10	9	10	5	8	9	9	10	9	6	8	0	0	2	1	3	2	10	9	10	5	8	7	7	10	8	6	5	0	0	2	0	3	0
65	1	1	7	6	0	3	6	7	5	10	6	7	6	5	6	3	2	3	0	2	4	0	0	4	6	2	10	5	7	5	1	5	1	0	0	0
35	1	1	8	7	0	0	7	7	5	10	7	7	6	0	0	4	2	2	2	6	5	0	0	6	5	2	10	5	5	4	0	0	0	0	1	0
44	1	4	0	5	0	8	6	0	0	0	0	0	0	0	0	5	5	1	1	0	4	0	4	5	0	0	0	0	0	0	0	0	2	2	1	2
70	2	1	10	10	10	0	10	10	10	10	10	10	10	10	10	9	0	0	0	10	9	0	0	9	10	9	10	10	10	10	10	10	8	0	0	0
69	2	1	10	9	0	0	9	10	9	10	10	10	10	10	10	8	0	0	0	10	8	0	0	8	10	7	10	10	10	9	8	9	6	0	0	0
70	2	7	10	5	4	4	5	5	5	3	2	3	3	5	6	5	3	5	4	4	3	3	4	2	3	3	5	2	5	3	3	5	3	2	2	2
73	2	1	4	4	0	0	3	5	3	5	5	7	3	3	3	3	2	2	1	4	4	0	0	3	4	3	5	4	6	2	2	3	2	2	2	0
73	2	1	4	4	2	0	3	5	3	6	6	7	3	3	3	2	2	2	1	4	4	0	0	3	5	3	5	5	7	3	3	3	2	2	2	1
73	2	1	6	5	5	0	3	6	4	6	7	7	5	4	3	2	2	2	1	4	4	2	0	3	5	3	6	6	7	3	3	3	2	2	2	1
73	2	1	10	10	10	6	3	10	10	10	10	10	10	10	9	3	5	4	3	10	9	10	6	3	8	9	10	10	10	9	9	8	4	5	4	3
73	2	1	10	9	10	6	3	8	9	10	10	10	9	9	8	5	5	4	3	10	7	6	3	3	6	5	9	9	9	7	7	4	3	3	2	2
73	2	1	9	6	5	3	3	6	5	8	8	9	7	7	4	3	3	2	2	9	5	5	2	3	6	5	8	8	8	6	6	4	2	2	2	1
73	2	1	8	5	5	2	3	6	5	8	8	8	6	5	4	2	2	2	1	6	5	5	0	3	6	4	6	7	7	5	4	3	2	2	2	1
72	2	1	10	8	0	0	8	8	7	10	10	10	8	8	2	2	2	2	5	9	6	0	0	0	6	6	10	9	9	6	6	0	1	2	0	0
72	2	1	6	5	0	0	0	4	2	7	6	6	2	2	0	1	2	0	0	4	4	0	0	0	4	2	5	5	5	2	2	0	1	2	0	0
72	2	1	10	8	0	0	8	8	7	10	10	10	8	8	2	2	2	2	5	9	6	0	0	0	6	6	10	9	9	6	6	0	1	2	0	0
72	2	1	8	6	0	0	0	5	4	10	8	8	5	5	0	1	2	0	0	8	5	0	0	0	4	3	10	7	7	4	4	0	1	2	0	0
72	2	1	9	6	0	0	0	0	6	6	10	9	9	6	6	0	1	2	0	8	0	0	0	0	5	4	10	8	8	5	5	0	1	2	0	0
77	2	7	10	7	3	4	4	8	8	10	10	10	10	0	0	7	8	8	1	4	4	1	4	3	6	4	6	6	6	6	0	1	1	0	0	0
77	2	7	10	9	9	9	6	9	6	10	10	10	10	3	6	6	0	0	0	9	9	3	3	3	6	4	4	4	5	9	3	1	1	0	0	0
77	2	7	10	7	3	7	7	7	7	7	8	9	9	4	6	7	0	2	0	10	6	2	4	4	4	5	6	5	4	6	1	3	4	0	1	0
76	1	1	10	10	0	10	10	8	6	5	6	7	6	4	0	0	4	0	0	10	10	0	10	10	8	6	5	5	6	5	3	0	0	0	0	0
76	1	1	10	10	0	10	10	9	9	9	9	9	8	8	0	0	0	0	0	10	10	0	9	10	9	9	8	8	8	8	8	0	0	0	0	0
76	1	1	10	10	0	10	10	10	10	10	10	10	10	9	0	0	0	0	0	10	10	0	10	10	9	9	9	9	9	8	8	0	0	0	0	0
76	1	1	10	10	0	10	10	8	7	6	7	7	6	5	0	0	5	0	0	10	10	0	10	10	8	6	6	7	7	6	4	0	0	4	0	0
52	1	2	10	9	0	6	8	8	6	6	8	6	6	0	0	0	0	0	0	2	2	5	2	5	2	2	5	5	5	5	5	2	3	3	3	3
70	1	1	3	6	0	6	6	7	6	10	5	8	8	0	7	2	2	2	1	2	5	0	6	6	7	5	10	5	7	7	0	7	1	0	1	0
71	1	1	3	6	0	6	6	7	2	10	5	8	7	0	6	3	1	2	0	2	5	0	6	6	6	2	10	5	7	6	0	6	0	0	1	0
71	1	1	2	5	0	6	6	7	5	0	5	7	7	5	6	2	3	0	1	1	3	0	3	5	5	2	0	4	7	4	1	4	1	0	1	0
88	2	2	10	10	10	10	10	10	10	10	10	10	10	10	10	10	10	10	10	5	5	5	5	5	5	5	5	8	5	5	5	5	2	3	3	5
73	2	7	10	9	9	9	9	9	9	9	9	9	9	9	6	3	0	0	0	7	7	1	1	3	3	3	4	4	4	4	4	1	1	0	0	0
73	2	7	10	9	9	9	7	7	9	10	10	10	10	9	9	9	4	2	0	10	8	7	6	4	7	7	10	10	10	9	7	7	7	2	1	0
81	1	1	8	7	0	0	5	5	5	8	7	8	5	3	0	1	0	1	0	5	3	0	0	3	2	1	2	2	4	1	0	1	0	0	0	0
73	2	5	6	6	1	4	4	5	6	6	4	5	3	0	0	4	3	4	3	2	3	0	1	1	3	1	0	1	2	1	0	0	3	3	5	2
73	2	5	6	6	1	4	4	5	6	6	5	6	3	0	0	5	4	4	3	2	3	0	1	1	3	1	0	1	2	1	0	0	3	3	5	2
78	1	2	10	10	10	10	10	10	10	10	10	10	10	10	10	10	10	10	10	5	5	5	5	5	5	5	5	8	8	5	5	5	2	4	3	5
72	1	6	4	4	0	0	2	7	5	0	0	5	5	5	1	3	0	0	0	1	3	0	0	1	5	0	0	0	3	3	0	1	1	0	0	0
68	1	5	3	7	0	6	6	7	3	3	7	9	7	2	5	4	2	4	5	2	4	0	3	3	4	4	3	1	3	5	0	3	3	2	3	2
68	1	5	3	7	0	5	5	7	3	3	9	10	8	3	4	5	1	4	4	3	5	0	3	3	4	4	3	7	4	5	0	3	2	2	4	3
76	2	3	5	0	0	3	3	8	6	6	8	8	5	3	2	4	1	3	2	4	7	0	2	2	7	5	5	7	7	4	0	0	2	1	2	1
59	1	9	0	0	0	0	0	5	0	0	0	5	0	0	0	0	0	0	0	0	0	0	0	0	3	0	0	0	3	0	0	0	0	0	0	0
78	2	10	10	10	0	0	10	10	10	10	10	10	10	8	0	5	8	7	5	10	1	0	0	7	8	6	10	10	10	10	4	1	2	0	0	0
56	1	11	2	8	0	5	8	8	8	0	8	0	5	0	0	0	0	0	2	0	8	0	4	7	4	0	0	2	10	5	0	0	0	0	0	1
75	1	7	10	9	8	9	10	10	10	10	10	10	10	10	9	10	0	0	0	7	6	3	6	5	5	7	7	7	8	7	7	5	6	0	0	0
75	1	7	10	9	9	10	9	10	10	10	10	9	9	10	8	9	2	0	0	7	7	6	8	8	8	8	8	10	8	7	9	8	7	0	0	0
65	1	1	4	5	0	0	4	4	3	3	4	4	4	0	0	2	4	0	0	0	0	0	0	0	0	0	0	0	0	0	0	0	0	0	0	0
35	1	9	10	9	0	6	2	7	4	8	8	8	5	2	0	7	2	7	3	10	8	0	5	2	6	2	4	4	6	3	0	0	4	1	4	0
70	1	5	10	9	8	9	8	9	8	8	8	10	10	2	4	6	5	5	3	8	8	6	6	6	7	6	7	7	7	7	0	2	3	3	2	1
70	1	5	10	9	8	9	8	9	8	9	8	10	10	2	4	6	6	4	3	8	8	6	6	6	7	6	7	7	7	7	0	2	3	3	3	2
64	2	7	5	4	1	2	2	2	2	1	2	2	2	0	1	2	3	3	3	0	0	0	0	1	0	1	0	0	0	0	0	0	1	1	1	1
69	1	3	0	5	2	0	1	0	0	0	0	0	0	0	0	2	2	1	3	1	1	7	0	0	1	0	0	0	0	0	0	0	1	3	2	1
90	2	2	3	10	3	3	0	10	10	10	6	10	10	10	3	10	5	5	1	4	7	1	7	7	7	4	7	10	7	7	10	2	7	4	4	3
90	2	2	6	10	3	3	0	10	10	10	10	10	10	10	3	10	5	5	2	5	5	5	5	5	5	5	5	8	5	5	5	5	2	3	3	4
90	2	2	4	10	3	2	0	10	10	10	6	10	10	10	3	10	5	5	5	5	5	5	5	5	5	5	8	8	5	5	5	8	5	3	3	4
90	2	2	3	10	3	3	0	10	10	10	5	10	10	10	3	10	5	5	1	5	5	5	5	5	5	5	5	8	5	5	5	5	2	2	4	5
90	2	2	3	10	3	2	0	10	10	10	3	10	10	10	3	10	5	5	1	5	5	5	5	5	5	5	5	8	8	5	5	5	2	4	4	5
30	1	10	3	1	0	3	3	0	0	0	0	3	0	0	0	0	0	0	2	1	1	0	2	1	0	0	0	0	0	0	0	0	0	0	0	0
79	2	3	10	9	1	7	10	10	9	10	10	10	9	9	7	7	3	8	3	10	9	1	5	10	10	9	10	10	10	9	8	7	7	2	8	2
67	1	3	0	3	0	6	1	1	0	0	0	0	0	0	0	0	6	5	0	0	4	0	0	0	0	0	0	0	0	0	0	1	3	3	2	0
64	1	8	2	0	0	3	3	0	0	0	0	0	0	0	0	2	0	0	0	1	0	0	1	2	0	0	0	0	0	0	0	0	0	0	0	0
78	1	11	8	7	0	1	5	8	5	10	9	9	8	3	0	7	5	4	0	6	6	0	1	4	6	4	10	7	7	7	1	0	5	3	3	0
82	2	11	10	10	10	2	7	10	10	10	10	9	10	10	3	10	3	2	0	10	7	10	2	7	10	7	10	10	10	10	5	8	7	2	2	1
76	2	2	10	10	10	10	10	10	10	10	10	10	10	10	10	10	10	10	10	10	10	10	10	10	10	10	10	10	10	10	10	10	10	3	2	2
65	2	1	10	10	0	10	10	10	9	9	9	9	9	5	0	5	0	0	0	9	9	0	9	9	9	9	7	7	7	7	4	0	3	0	0	0
65	2	1	8	7	0	6	6	6	5	5	6	7	6	5	0	1	1	0	4	8	7	0	6	6	6	5	5	6	7	6	5	0	0	0	0	0
65	2	1	8	7	0	7	7	6	5	5	7	7	6	5	0	1	1	0	4	8	7	0	6	6	6	5	5	6	7	6	5	0	0	0	0	0
65	2	1	9	8	0	8	8	7	7	7	8	8	7	5	0	3	0	0	4	8	7	0	7	7	6	6	6	7	7	6	5	0	1	0	0	0
65	2	1	10	9	0	8	8	8	8	7	7	7	7	5	0	0	0	0	4	9	8	0	8	7	8	7	6	6	7	6	5	0	0	0	0	0
55	1	1	10	10	0	9	7	8	7	7	8	8	7	6	7	1	1	2	0	9	9	0	8	7	7	7	7	7	7	7	6	6	0	0	0	0
55	1	1	10	10	0	9	8	8	8	8	8	8	8	7	8	4	3	3	0	10	10	0	9	7	9	7	7	8	8	7	6	7	0	0	1	0
55	1	1	10	10	0	9	9	10	9	10	9	10	9	8	9	5	4	4	0	10	10	0	9	8	9	8	8	8	8	8	6	8	2	1	1	0
58	1	1	10	10	10	10	10	10	10	10	10	10	10	10	10	10	10	10	10	10	10	10	10	10	10	10	10	10	10	10	10	10	7	10	10	10
92	2	2	10	9	10	0	6	10	10	10	10	10	10	8	0	5	8	3	3	10	10	7	0	6	10	9	10	10	10	10	7	0	10	0	0	0
78	1	1	10	9	6	9	9	9	9	10	8	8	9	6	9	4	2	8	4	8	6	2	6	8	8	8	8	7	7	7	3	6	2	0	4	0
78	1	1	9	8	0	6	6	8	5	10	8	8	6	0	7	5	2	3	0	6	6	0	4	6	7	4	10	7	8	5	0	6	2	0	2	0
84	1	1	4	5	2	0	3	4	4	4	4	4	4	2	1	3	2	0	0	0	3	0	0	1	1	0	0	1	1	0	0	0	0	0	0	0
92	2	2	10	9	8	5	5	10	9	9	10	10	10	10	9	5	5	6	5	10	9	10	5	10	10	10	10	10	10	10	10	9	2	7	1	0
93	2	2	10	9	9	8	10	10	10	10	10	10	9	10	10	10	9	9	9	10	8	5	8	5	9	8	10	9	10	9	10	10	8	2	1	3
93	2	2	10	10	7	5	5	10	10	10	10	10	10	10	10	10	0	1	1	6	5	7	6	6	6	6	6	10	10	10	10	7	1	0	0	0
93	2	2	10	9	6	6	10	10	10	10	9	10	10	10	10	10	4	3	0	10	9	9	6	10	10	9	10	10	10	10	10	9	10	5	5	5
70	2	9	0	6	0	5	3	3	0	0	0	3	3	0	0	6	5	6	4	0	3	0	3	2	1	0	0	0	1	1	0	0	2	2	2	1
88	2	7	10	10	10	10	8	8	8	10	10	10	8	7	5	8	3	5	2	8	7	3	5	2	7	5	5	7	7	8	4	1	4	1	1	0
46	1	9	4	5	5	0	0	0	0	4	0	4	7	0	0	0	0	0	0	4	5	5	0	0	0	0	4	0	4	7	0	0	0	0	0	0
46	1	9	10	10	5	5	7	0	5	0	10	10	5	0	0	0	0	0	0	10	10	5	5	3	5	0	0	10	10	5	0	0	0	0	0	0
47	1	10	10	1	0	0	2	10	2	0	4	5	0	0	0	0	0	0	0	1	0	0	1	1	3	0	0	5	10	0	0	0	0	0	0	0
49	1	2	10	6	0	0	5	6	3	9	6	9	6	0	0	2	0	1	0	2	2	0	0	4	4	4	2	4	4	4	0	0	0	0	0	0
49	1	2	2	3	0	2	6	2	2	3	5	5	6	6	0	5	2	1	2	4	4	0	3	2	3	3	2	2	2	2	0	0	4	4	4	6
38	2	11	8	2	0	5	6	0	0	5	5	5	2	0	0	0	2	1	2	7	1	0	4	5	0	0	5	4	4	0	0	0	0	1	1	2
76	2	9	0	4	0	4	2	0	0	0	0	0	0	0	0	2	0	0	4	0	4	0	4	2	0	0	0	0	0	0	0	0	2	0	0	4
73	2	2	2	5	0	4	2	5	5	2	2	5	7	5	0	5	6	6	6	4	5	0	2	4	5	2	5	5	5	5	5	2	6	2	2	3
73	2	2	3	3	0	0	6	6	3	3	6	6	6	3	3	0	0	1	0	6	1	0	0	3	3	1	3	4	4	4	0	0	0	0	1	0
79	2	2	3	3	0	0	7	3	3	4	6	6	5	3	1	3	0	0	0	6	1	0	0	5	4	7	4	4	4	4	1	1	1	0	1	0
73	2	2	9	5	3	5	2	6	3	5	5	5	7	5	2	4	1	1	1	2	1	0	0	7	4	4	5	4	4	5	5	0	4	0	1	0
52	1	3	0	5	0	0	3	4	0	0	0	5	0	0	0	4	0	0	0	0	5	0	0	3	4	0	0	0	3	0	0	0	0	0	0	0
75	2	2	8	8	10	8	8	7	7	7	10	8	7	7	4	5	5	5	5	8	4	0	4	4	7	7	7	8	7	8	8	7	4	5	5	5
45	2	6	5	4	10	0	3	0	0	0	6	6	0	0	0	0	0	0	0	0	4	1	0	2	0	0	0	0	0	0	0	0	0	0	0	0
44	1	6	10	8	10	0	8	8	8	10	10	10	8	0	0	7	2	2	4	3	1	1	0	3	4	2	0	7	5	4	0	0	2	5	0	5
86	1	2	4	7	0	1	4	4	4	4	5	4	4	1	2	5	4	4	5	2	5	4	5	2	4	5	5	4	5	4	5	5	2	2	5	4
83	1	2	10	10	10	10	10	10	10	10	10	10	10	10	10	10	3	3	2	10	10	10	10	10	10	10	10	10	10	10	10	10	10	2	2	3
76	2	9	10	4	0	3	3	3	3	4	3	3	3	0	3	4	3	4	2	3	2	0	2	1	1	1	1	1	1	1	0	1	2	1	1	1
76	2	9	10	8	0	6	3	8	5	10	10	10	5	3	0	8	3	0	8	10	6	0	2	1	5	2	8	8	7	3	1	0	6	1	5	1
72	1	11	10	9	6	2	10	9	9	10	10	10	10	10	0	8	3	4	1	8	7	0	1	8	7	7	8	8	10	10	5	0	7	3	4	1
88	1	2	9	10	8	8	8	10	9	10	10	10	10	3	8	9	0	0	0	10	7	0	7	7	10	10	10	10	10	10	7	10	7	1	1	1
72	1	1	9	6	2	4	6	6	4	6	8	10	5	3	0	3	3	3	3	6	5	0	0	4	5	2	6	7	9	4	1	0	1	1	3	2
72	1	1	6	5	0	0	4	5	4	6	7	9	5	3	0	3	3	3	5	3	3	0	0	3	3	2	5	5	6	3	1	0	1	1	2	3
57	2	7	0	0	0	0	0	0	0	0	0	0	0	0	0	1	0	0	2	0	0	0	0	0	0	0	0	0	0	0	0	0	0	0	0	1
57	2	7	5	6	0	3	4	3	4	3	3	3	3	3	3	3	2	2	2	0	0	0	0	0	0	0	0	0	0	0	0	0	0	0	0	0
57	2	7	7	8	9	8	7	9	8	7	9	8	7	8	9	7	7	6	8	3	4	4	3	4	3	3	3	2	4	3	4	4	3	3	4	3
53	1	8	6	2	0	2	9	2	5	0	6	9	8	1	0	2	6	5	4	5	1	0	1	9	1	2	0	4	5	5	0	0	2	3	3	4
84	1	1	6	6	0	6	6	6	5	5	5	5	5	4	0	0	0	0	0	6	6	0	6	6	5	5	4	4	4	4	3	0	0	0	0	0
70	1	1	10	6	10	4	8	10	9	10	10	10	10	10	8	4	3	4	0	10	6	10	4	8	10	9	10	10	10	10	10	8	4	3	4	0
70	1	1	10	10	10	0	9	10	10	10	10	10	10	10	9	5	3	6	3	10	10	10	0	9	10	10	10	10	10	10	10	9	2	0	6	2
84	1	1	10	9	0	9	8	9	9	9	9	9	8	7	0	0	0	0	0	8	8	0	8	7	8	7	7	7	7	7	6	0	0	0	0	0
84	1	1	10	9	0	9	8	9	9	9	9	9	8	7	0	0	0	0	0	8	8	0	7	7	8	7	7	7	7	7	6	0	0	0	0	0
67	1	11	10	8	0	2	7	10	7	8	10	10	10	10	1	5	2	2	1	10	6	0	2	5	9	5	3	10	10	10	7	2	3	1	1	0
73	1	7	3	3	0	0	0	4	3	3	3	4	5	0	0	0	0	0	3	0	0	0	0	0	0	0	0	0	0	0	0	0	0	0	0	0
67	2	3	10	7	2	3	6	7	7	10	5	10	10	5	3	5	4	4	4	10	6	2	3	4	6	7	10	10	10	8	3	2	3	2	3	2
71	2	3	10	9	10	4	6	8	4	10	8	9	5	10	9	5	5	5	5	10	7	7	3	4	7	3	10	7	8	4	7	8	2	2	3	2
71	2	3	10	9	10	3	8	8	4	10	9	9	5	10	9	5	5	5	5	10	9	9	3	8	8	4	10	9	9	5	8	9	5	3	5	3
71	2	3	10	7	9	6	9	10	7	10	10	10	10	10	8	3	4	7	2	10	6	8	5	8	10	6	10	10	10	10	8	8	3	3	5	2
71	2	3	10	10	10	3	8	10	9	10	10	10	10	10	10	6	5	5	8	10	9	8	3	7	10	8	10	10	10	10	8	9	5	3	5	3
71	2	3	10	9	10	4	5	8	4	10	8	9	5	10	9	5	5	5	5	10	7	8	2	4	7	3	10	8	8	5	8	9	2	4	4	4
66	2	7	3	1	0	1	0	1	1	1	1	1	1	0	0	1	0	0	0	0	0	0	0	0	0	0	0	0	0	0	0	0	0	0	0	0
75	2	2	10	10	10	10	10	10	10	10	10	10	10	10	10	10	3	2	2	10	10	10	10	10	10	10	10	10	10	10	10	10	10	2	2	3
75	2	2	10	10	10	10	10	10	10	10	10	10	10	10	10	10	4	2	0	10	10	10	10	10	10	10	10	10	10	10	10	10	10	1	0	0
79	1	7	10	10	10	10	10	10	10	10	10	10	10	10	10	10	3	2	0	10	9	9	10	10	10	9	10	10	10	10	10	10	10	1	1	1
58	2	7	3	3	1	3	3	3	3	3	2	3	3	3	1	3	2	1	2	0	0	0	0	0	0	0	0	0	0	0	0	0	0	0	0	0
68	2	1	10	0	9	4	7	10	10	10	10	7	0	0	0	9	0	8	6	9	0	7	3	6	9	10	9	10	0	0	0	0	7	0	3	5
67	1	3	6	6	3	3	6	6	6	3	6	7	6	0	0	3	0	0	0	3	5	2	2	4	5	5	3	5	6	5	0	0	3	4	0	2
73	2	7	10	8	10	5	5	8	8	8	8	8	9	8	8	5	6	4	7	9	8	9	6	8	9	5	8	8	9	8	6	8	8	5	4	5
68	2	7	3	1	0	0	0	1	1	1	0	1	1	0	0	1	0	0	0	0	0	0	0	0	0	0	0	0	0	0	0	0	0	0	0	0
64	1	8	9	6	5	4	3	10	6	7	10	10	10	10	9	6	3	3	3	9	6	5	4	3	10	6	7	10	10	10	10	8	6	3	3	3
83	2	5	10	8	9	9	9	9	8	10	10	10	8	10	0	6	4	3	2	10	8	8	7	6	7	7	8	10	10	10	10	0	5	4	3	0
83	2	5	10	9	9	8	7	10	10	10	10	10	9	10	0	6	3	4	2	10	8	8	7	7	7	8	9	10	10	10	10	0	3	3	2	1
79	1	2	10	10	10	10	10	10	10	10	10	10	10	10	10	5	5	5	5	10	10	0	10	7	7	7	7	7	7	10	10	10	1	1	1	0
64	2	2	7	7	0	7	4	9	6	9	10	10	9	1	2	9	0	0	0	4	3	0	5	4	6	4	7	7	8	7	0	2	5	0	0	0
59	2	12	8	6	0	2	8	5	2	8	9	9	8	0	5	3	0	7	0	4	4	0	1	3	4	1	6	7	6	7	0	4	3	0	5	0
69	1	7	0	1	0	0	0	0	0	0	0	0	0	0	0	1	1	0	0	0	0	0	0	0	0	0	0	0	0	0	0	0	0	0	0	0
76	1	7	6	9	0	0	3	9	0	0	0	3	0	0	0	6	0	0	0	6	6	8	8	8	5	6	4	2	4	5	4	3	4	3	3	4
76	2	2	9	9	0	8	6	8	8	8	8	8	8	0	3	1	1	1	0	2	8	1	2	2	3	3	3	3	3	3	3	3	3	3	1	1
61	1	7	4	4	2	3	3	3	3	3	3	3	3	2	2	2	2	2	3	0	0	0	0	0	0	0	0	0	0	0	0	0	0	0	0	1
71	2	1	10	8	3	0	5	9	7	10	8	10	7	2	0	5	0	0	0	10	6	3	0	4	8	6	8	7	9	6	1	0	4	0	0	0
71	2	1	10	6	3	0	4	8	6	8	7	9	6	1	0	4	0	0	0	6	5	3	0	4	8	5	7	6	9	5	1	0	3	0	0	0
71	2	1	6	5	3	0	4	8	5	7	6	9	5	1	0	3	0	0	0	3	4	2	0	3	7	3	7	5	9	5	1	0	1	0	0	0
84	1	3	10	8	4	6	6	7	7	6	6	8	6	2	4	3	2	3	1	9	7	3	5	5	4	5	4	4	7	4	1	3	2	2	2	0
84	1	3	10	8	2	6	7	10	8	8	8	10	8	3	6	6	3	5	3	10	7	1	5	6	10	7	7	7	10	7	2	6	4	3	4	2
84	1	3	8	8	4	5	6	7	3	5	4	9	7	1	4	3	2	3	1	8	8	4	5	6	6	3	4	4	8	6	1	4	3	2	3	1
84	1	3	9	6	3	4	5	3	4	5	5	8	7	2	4	3	1	3	2	9	6	3	4	5	3	4	5	5	8	7	2	4	3	1	3	2
24	1	4	0	5	0	8	7	0	0	0	0	3	1	0	0	2	3	3	2	0	3	0	8	3	0	0	0	0	2	0	0	0	3	2	3	3
73	1	2	10	9	0	8	7	4	3	9	10	10	4	0	0	4	5	2	0	9	8	0	7	7	4	3	9	9	9	4	0	0	4	3	2	0
67	2	9	5	3	0	8	5	2	1	4	1	1	0	0	0	6	0	1	1	3	1	0	3	2	2	0	1	0	0	0	0	0	3	1	3	0
52	1	8	8	7	0	6	6	10	6	5	10	10	10	9	9	8	3	3	3	8	6	2	6	6	9	6	5	10	10	10	8	6	6	1	2	1
59	2	7	3	3	1	3	3	1	1	1	1	1	1	1	1	3	5	2	2	0	0	0	0	0	0	0	0	0	0	0	0	0	0	0	0	0
49	1	9	10	8	0	0	7	7	7	7	7	7	7	4	2	4	5	5	3	8	2	0	2	1	1	2	2	1	1	1	0	1	2	2	1	2
49	1	9	10	9	0	0	8	8	8	9	8	9	9	5	2	4	5	5	3	10	8	0	0	7	7	7	7	7	7	7	4	2	4	5	5	3
25	2	9	10	10	10	10	10	10	10	10	10	10	10	10	10	10	10	10	10	9	9	9	9	9	9	9	9	9	9	9	9	9	9	9	9	9
77	1	2	10	7	10	7	7	10	10	10	10	10	10	10	10	10	2	1	2	10	8	10	8	7	10	10	10	10	10	10	10	10	10	2	1	1
80	1	7	3	1	0	1	0	3	1	3	0	3	1	0	0	1	0	0	0	0	0	0	0	0	0	0	0	0	0	0	0	0	0	0	0	0
73	1	3	7	8	0	6	6	9	2	10	8	9	8	5	2	3	2	2	2	3	4	0	3	3	5	1	3	3	4	4	2	0	2	1	1	0
68	1	1	4	4	1	2	4	4	4	4	5	5	4	0	2	3	0	0	4	0	0	0	0	0	1	0	0	0	1	0	0	0	0	0	0	0
40	1	6	10	8	9	1	10	9	10	10	10	10	10	2	0	5	2	4	0	10	7	9	1	7	8	4	3	9	9	7	0	0	3	2	4	0
40	1	12	10	10	10	2	7	10	7	10	10	8	1	1	5	8	0	5	7	10	2	5	1	9	10	7	10	10	10	8	8	0	3	0	2	0
78	2	7	7	8	3	5	5	7	5	8	7	6	6	2	3	7	5	2	0	4	4	1	2	4	4	2	3	2	2	4	0	1	3	1	1	0
59	1	2	10	10	10	10	10	10	10	10	10	10	10	10	10	10	3	3	0	10	10	10	10	10	10	10	10	10	10	10	10	10	10	3	4	0
59	2	9	0	0	0	0	0	0	0	0	0	0	0	0	0	0	0	2	0	0	0	0	0	0	0	0	0	0	0	0	0	0	0	0	2	0
51	1	1	8	7	0	5	6	6	6	3	6	8	5	2	1	0	5	0	0	3	3	0	3	2	2	1	0	2	3	2	0	0	0	2	0	0
51	1	1	3	4	0	2	2	2	0	1	2	2	1	0	0	0	0	1	2	0	2	0	1	1	1	0	0	0	1	0	0	0	0	0	1	0
78	1	9	10	10	10	10	10	10	10	10	10	10	10	10	9	9	8	9	0	10	10	10	10	10	10	10	10	10	10	10	10	9	9	8	9	0
79	1	9	10	10	10	10	10	10	10	10	10	10	10	10	10	10	10	8	8	10	10	10	10	10	10	10	10	10	10	10	10	10	10	10	8	8
79	1	9	10	9	10	10	10	10	10	10	10	10	10	10	10	10	9	10	0	10	9	10	10	10	10	10	10	10	10	10	10	10	10	9	10	0
66	2	11	10	3	0	5	7	4	1	3	3	3	5	0	0	3	0	3	0	10	2	0	4	4	4	1	2	1	1	0	0	0	2	2	1	0
78	2	1	10	9	10	8	7	9	7	10	8	8	8	8	6	1	0	0	2	7	6	8	1	6	7	6	10	7	7	7	2	6	0	0	0	0
59	1	2	2	2	0	2	5	4	2	2	4	2	5	0	0	5	1	1	1	1	1	0	2	2	2	2	1	2	2	2	0	1	0	0	0	0
70	1	11	8	3	0	2	3	3	8	5	8	10	0	0	6	5	2	2	2	3	2	0	2	2	2	3	3	5	7	0	0	4	3	2	2	0
35	2	10	5	5	0	2	2	5	5	5	5	5	5	5	5	2	5	1	1	2	3	0	2	2	2	2	2	2	2	2	0	2	2	4	1	1
51	1	1	9	7	0	3	4	7	6	3	7	7	5	0	0	0	0	6	0	8	6	0	1	3	6	5	2	6	6	4	0	0	0	0	4	0
68	1	11	6	8	0	1	8	8	4	10	8	9	9	0	0	7	5	3	2	0	2	0	1	4	4	0	3	5	7	5	0	0	3	3	2	1
79	2	9	10	9	0	7	8	9	5	10	5	10	5	4	0	1	2	1	0	10	8	0	6	6	7	4	8	5	7	5	4	0	1	2	1	1
55	2	7	0	1	0	0	0	0	0	0	0	0	0	0	0	1	0	0	2	0	0	0	0	0	0	0	0	0	0	0	0	0	0	0	0	1
60	2	7	2	2	0	3	2	2	2	2	2	2	2	2	2	2	1	1	1	0	0	0	1	0	0	0	0	0	0	0	0	0	1	0	0	0
54	1	1	8	8	0	8	6	7	7	7	7	7	6	5	0	0	0	0	0	9	9	0	7	7	7	6	6	6	6	6	4	0	0	0	0	0
58	1	6	0	9	0	0	3	0	0	0	0	0	4	0	0	0	2	6	5	0	4	0	0	2	0	0	0	0	4	0	0	0	0	3	3	3
58	1	6	0	9	0	0	3	0	0	0	0	4	4	0	0	0	2	6	5	0	4	0	0	2	0	0	0	0	4	0	0	0	0	3	3	3
65	2	1	6	9	6	3	3	10	8	10	10	10	10	10	6	10	10	8	8	6	8	5	3	3	9	7	9	9	10	9	9	5	9	9	8	8
65	2	1	6	8	5	3	3	9	7	9	9	10	9	9	5	9	9	8	8	5	7	4	3	3	7	6	8	8	9	8	6	4	8	8	7	6
65	2	1	5	7	4	3	3	7	6	8	8	9	8	6	4	8	8	7	6	5	6	3	3	3	6	5	7	7	8	7	5	4	6	6	6	4
38	1	1	10	7	0	8	5	2	2	8	5	5	3	0	0	0	0	0	8	8	6	0	6	4	2	2	5	3	3	2	0	0	0	0	0	5
79	2	8	10	8	8	3	9	10	9	10	10	10	10	7	7	7	6	7	5	10	6	8	1	7	10	7	8	10	10	10	7	4	3	2	3	2
34	2	4	7	6	0	7	8	0	6	4	4	6	4	0	0	4	4	8	3	7	3	0	4	4	0	2	2	4	4	2	0	0	0	3	2	2
62	2	1	10	10	9	10	10	9	9	10	10	10	9	3	6	3	10	3	3	6	7	4	6	7	4	3	3	4	6	3	0	1	0	0	0	0
59	2	1	8	8	0	7	6	8	6	8	7	7	6	5	0	4	3	0	0	8	8	0	7	6	7	6	7	7	7	6	5	0	4	3	3	0
59	2	1	9	9	0	8	8	8	8	8	8	8	7	6	0	4	0	0	0	9	9	0	8	8	7	8	8	8	6	5	0	3	0	0	0	0
59	2	1	10	10	0	9	9	9	8	8	8	8	8	8	0	5	0	0	0	9	8	0	8	8	7	6	6	6	6	5	5	5	3	0	0	0
46	1	11	10	6	10	0	10	10	9	10	10	8	10	10	0	6	0	6	0	10	4	10	0	10	10	9	10	10	8	10	5	0	6	0	6	0
39	1	2	0	4	0	5	2	3	3	3	3	1	2	0	0	1	1	1	0	0	3	0	1	2	0	0	0	0	0	0	0	0	0	0	0	0
81	1	10	10	9	3	0	3	10	6	6	10	10	9	1	1	9	6	5	0	10	4	0	0	7	4	0	0	7	10	0	0	0	3	2	2	4
81	1	10	10	8	10	4	3	8	7	7	10	10	10	8	0	0	1	0	0	0	3	3	0	2	7	6	10	7	8	8	4	3	0	2	0	0
20	2	5	0	3	10	2	2	1	1	1	2	2	1	0	0	4	3	5	1	0	1	1	1	1	0	0	0	0	0	0	0	0	2	1	1	0
20	2	5	0	3	10	2	2	1	1	1	3	2	1	0	0	4	3	6	1	0	1	2	1	1	0	0	0	0	0	0	0	0	2	1	2	0
69	1	9	10	10	7	0	0	7	5	0	10	10	10	0	0	0	0	0	0	10	10	10	10	10	7	7	7	10	10	10	0	7	8	0	0	0
56	2	11	3	3	0	5	3	0	5	6	0	0	0	0	0	3	3	4	4	1	2	0	4	3	0	2	2	0	0	0	0	0	2	2	3	3
56	2	7	3	3	0	3	3	3	1	3	0	3	3	0	0	0	0	0	0	0	0	0	0	0	0	0	0	0	0	0	0	0	0	0	0	0
35	1	3	0	0	0	0	0	0	0	0	0	0	0	0	0	0	0	3	0	0	0	0	0	0	0	0	0	0	0	0	0	0	0	0	0	0
60	2	11	3	4	0	6	5	5	1	1	0	4	2	0	0	5	3	3	3	1	3	0	4	4	3	0	0	0	2	1	0	0	3	2	1	1
47	1	3	10	9	5	8	10	10	9	10	9	9	9	2	2	2	5	5	5	10	8	5	7	9	8	8	10	9	9	9	1	1	2	3	4	4
42	2	6	10	4	10	0	10	5	8	7	10	9	7	0	1	3	0	2	5	10	2	10	0	10	4	4	4	10	5	4	0	0	3	6	0	6
42	2	6	10	9	10	1	10	3	8	10	8	9	9	3	0	3	5	5	7	10	3	10	0	10	5	7	5	10	8	7	1	0	2	4	5	4
79	2	7	10	6	9	3	9	10	6	9	9	10	10	9	6	6	0	0	0	9	3	7	3	8	8	6	9	9	9	8	8	6	6	0	0	0
69	1	2	9	3	0	0	6	9	7	10	9	9	9	1	10	6	0	1	0	3	2	0	3	3	4	3	0	4	3	4	0	4	1	0	0	1
69	1	2	10	2	0	0	9	8	9	10	9	9	9	0	6	6	0	0	0	1	4	1	4	4	4	4	4	4	4	4	4	4	4	3	3	4
56	1	11	6	6	0	3	4	5	2	4	4	10	5	0	0	5	0	0	0	3	5	0	2	3	4	2	4	4	10	5	0	0	5	0	0	0
77	1	7	10	10	10	10	10	10	10	10	10	10	10	8	10	10	8	8	8	10	10	10	10	10	10	10	10	10	10	10	10	10	10	7	7	8
52	2	6	1	4	0	0	0	0	0	0	0	0	0	0	0	6	4	6	7	0	2	0	0	0	0	0	0	0	0	0	0	0	5	3	4	7
29	1	4	0	5	0	5	5	0	0	0	5	8	7	4	0	3	2	1	2	0	5	0	3	5	0	0	0	0	1	2	0	0	3	3	3	3
75	2	6	10	4	6	1	10	7	9	10	10	10	10	0	3	2	0	3	0	10	3	6	1	8	7	9	10	9	9	9	0	3	2	0	0	0
75	2	8	10	3	0	3	10	4	8	0	2	8	6	0	0	3	0	0	2	10	0	0	2	9	4	5	0	2	7	6	0	0	0	0	0	0
76	2	7	10	10	8	9	9	9	9	10	10	10	10	10	8	9	0	0	0	8	7	7	7	8	7	7	7	7	8	9	10	7	9	0	0	0
76	2	7	10	10	9	10	9	10	9	9	10	10	9	9	9	9	2	0	0	7	7	7	6	7	7	6	7	7	6	7	7	6	4	0	0	0
75	2	7	10	7	10	4	1	7	7	7	7	10	7	7	7	4	8	2	2	7	7	10	4	1	7	7	7	7	7	7	7	7	1	7	1	1
76	2	7	9	7	2	6	6	7	4	6	7	7	7	3	3	6	4	4	0	5	5	1	4	4	3	3	2	4	4	5	1	2	2	1	1	0
75	2	7	10	10	5	5	6	8	5	8	9	8	7	4	8	9	6	8	1	8	5	1	2	3	5	2	1	4	6	4	0	2	5	1	3	0
55	1	1	10	10	5	8	8	7	8	10	10	10	8	0	3	5	2	5	5	6	6	3	4	4	5	6	5	8	10	6	0	2	3	1	3	4
55	1	1	6	6	3	4	4	5	6	5	8	10	6	0	2	3	1	3	4	4	4	2	3	3	4	5	3	5	7	5	0	2	2	0	2	3
55	1	1	4	4	2	3	3	4	5	3	5	7	5	0	2	2	0	2	3	2	2	0	0	1	2	2	1	4	6	3	0	2	1	0	1	0
20	1	10	2	3	0	0	3	3	3	3	3	3	3	0	0	5	0	0	0	1	1	0	0	1	0	0	0	0	0	0	0	0	0	0	1	1
70	1	1	10	10	10	9	9	10	10	10	10	10	10	10	9	5	5	5	0	10	10	10	9	9	9	8	9	10	10	9	10	9	4	2	0	0
70	1	1	10	10	10	9	9	9	8	9	10	10	9	10	9	4	2	0	0	9	9	0	8	8	8	7	8	9	9	8	7	10	7	2	0	0
79	1	3	2	2	0	1	1	2	1	0	2	2	5	0	2	2	7	2	0	1	1	0	0	0	1	0	0	1	1	2	0	0	1	3	1	0
59	1	11	2	2	0	0	2	4	1	0	3	4	4	0	0	0	4	2	0	2	2	0	0	2	3	1	0	3	4	3	0	0	0	4	2	0
41	1	11	10	6	0	6	6	7	3	5	0	0	0	0	0	5	5	4	2	8	5	0	4	5	5	2	3	0	0	0	0	0	0	3	3	2
41	1	4	10	8	10	9	1	10	1	10	9	10	8	0	0	9	3	7	5	0	2	0	1	0	0	0	0	0	0	0	0	0	1	1	0	0
31	1	8	0	0	6	3	2	2	0	0	0	0	0	0	0	1	0	0	3	0	0	5	1	1	0	0	0	0	0	0	0	0	1	0	0	1
63	1	1	5	7	2	7	5	8	5	10	6	8	8	7	7	2	2	2	2	1	1	0	1	0	0	0	0	0	1	0	0	0	0	0	0	0
78	1	1	10	9	2	5	6	9	7	10	10	10	9	10	10	8	5	6	3	10	9	2	5	6	8	7	10	10	10	9	10	10	8	5	6	3
78	1	1	8	10	1	4	4	9	9	10	9	10	9	9	9	9	8	8	3	8	10	1	4	4	9	9	10	9	10	9	9	9	9	8	8	3
78	1	1	8	9	2	6	5	7	6	7	7	8	7	7	8	7	6	6	4	6	8	2	5	4	5	5	6	6	7	5	5	6	5	5	5	2
72	1	8	3	0	0	3	9	0	5	0	4	8	8	0	0	6	0	0	0	3	0	0	3	9	0	5	0	3	6	7	0	0	4	0	0	0
68	2	9	5	5	0	5	6	2	3	4	0	0	0	0	0	3	3	3	4	4	4	0	4	4	1	2	2	0	0	0	0	0	2	2	2	2
52	1	3	10	8	3	9	10	8	8	10	10	10	7	0	3	3	1	3	2	10	7	3	5	10	8	7	9	9	9	7	0	0	2	1	2	1
52	1	3	10	10	10	10	10	9	5	9	9	9	3	0	0	6	0	0	5	10	8	10	0	10	7	5	8	9	9	3	0	0	5	2	0	3
51	1	3	10	10	10	9	9	9	9	10	10	10	10	10	3	2	5	2	0	10	9	10	8	8	8	8	10	10	8	7	0	0	1	2	1	0
87	2	2	9	9	8	8	9	9	8	8	8	8	8	8	8	8	6	5	5	7	10	8	3	5	6	5	7	6	6	7	0	3	0	0	0	0
62	2	2	10	4	10	4	10	10	10	10	10	10	10	10	10	10	1	2	1	10	6	10	7	7	10	10	10	10	10	10	10	10	7	1	3	1
72	2	1	10	9	0	0	8	8	8	10	10	10	8	6	6	6	5	6	0	10	7	0	0	6	7	7	10	10	10	6	4	4	4	3	5	2
72	2	1	10	7	0	0	6	7	7	10	10	10	6	4	4	4	3	5	2	9	6	0	0	5	6	7	9	8	8	5	2	2	2	0	5	0
49	1	11	0	2	0	4	5	0	0	0	0	0	0	0	0	2	4	3	4	0	1	0	4	4	0	0	0	0	0	0	0	0	1	3	2	4
49	2	1	6	6	0	5	5	4	3	3	5	5	4	3	4	0	0	0	0	5	5	0	4	4	3	2	2	3	4	3	2	3	0	0	0	0
48	2	1	7	7	0	6	6	4	3	3	5	5	4	4	4	0	0	0	0	6	6	0	5	5	4	3	3	5	5	4	3	4	0	0	0	0
48	2	1	7	7	0	6	6	5	4	4	5	5	4	4	4	0	0	0	0	7	7	0	6	6	4	3	3	5	5	4	4	4	0	0	0	0
48	2	1	8	7	0	7	6	6	6	6	6	6	6	5	5	0	0	0	0	8	7	0	6	6	6	5	5	5	6	5	5	5	0	0	0	0
48	2	1	8	8	0	8	8	7	6	6	6	6	5	5	5	0	0	0	0	8	8	0	7	8	6	5	5	6	6	5	5	5	0	0	0	0
48	2	1	10	10	0	10	9	8	7	7	7	8	7	5	6	0	0	0	0	9	9	0	9	9	8	6	6	6	6	7	6	5	5	0	0	0
48	2	1	10	10	0	10	10	10	9	9	9	9	9	5	8	0	0	0	0	10	10	0	10	9	8	7	7	7	8	7	5	6	0	0	0	0
47	1	1	10	7	1	0	6	6	5	8	9	10	5	3	0	3	3	3	3	7	5	0	0	5	5	3	7	8	10	3	1	0	2	2	2	2
47	1	1	10	9	3	0	8	9	8	10	10	10	8	6	0	5	5	5	5	10	7	1	0	6	6	5	8	9	10	5	3	0	3	3	3	3
47	1	1	9	8	0	0	7	7	6	9	10	10	7	3	0	3	3	5	3	7	6	0	0	5	5	5	7	8	9	6	0	0	2	2	3	0
47	1	1	7	5	0	0	5	5	5	7	8	9	6	2	0	2	1	4	2	5	4	0	0	4	4	4	6	6	8	4	0	0	0	1	2	0
67	1	1	10	9	10	10	10	9	9	10	10	10	9	8	2	3	2	2	3	10	8	4	9	9	9	8	10	10	10	9	8	2	2	2	2	3
84	1	7	10	8	0	0	5	0	5	1	2	10	2	1	0	2	2	2	2	1	5	0	0	2	0	0	2	0	10	1	0	0	1	1	1	1
30	2	11	10	3	0	4	3	6	3	10	10	10	5	0	0	3	2	4	3	8	3	0	3	3	5	2	10	10	10	5	0	0	3	2	4	3
58	2	1	10	10	10	10	10	10	10	10	10	10	10	10	10	10	10	10	10	10	10	10	10	10	10	10	10	10	10	10	10	10	8	8	10	10
59	2	1	10	10	10	10	10	10	10	10	10	10	10	10	10	8	8	10	10	10	8	6	10	10	10	10	10	10	10	10	10	10	7	8	10	10
59	2	1	10	8	6	10	10	10	10	10	10	10	10	10	10	8	8	10	10	10	8	4	10	10	10	10	10	10	10	10	7	10	7	8	10	10
59	2	1	10	9	7	7	10	9	9	9	10	10	9	8	7	7	6	7	7	10	7	5	7	10	8	8	9	10	10	8	7	5	5	6	6	6
59	2	1	9	7	5	7	10	7	7	8	9	10	7	6	5	4	5	6	6	7	5	3	7	10	6	5	6	8	10	7	5	4	3	3	4	4
76	2	3	10	9	6	6	10	9	8	10	10	9	10	8	9	9	5	8	3	10	9	6	5	10	8	7	10	9	9	10	7	9	9	6	8	2
83	1	8	4	5	8	3	2	10	3	3	10	10	10	10	5	7	4	3	3	2	3	6	2	2	10	1	1	10	10	10	0	3	5	3	3	2
25	2	12	4	4	0	0	6	4	2	0	0	5	8	0	0	1	1	1	0	2	1	0	0	8	0	0	0	0	0	0	0	0	2	2	0	2
75	1	3	10	5	2	3	4	10	6	8	8	8	8	10	6	3	2	2	1	10	5	2	3	4	10	6	8	8	8	8	10	6	3	2	2	1
74	1	3	10	9	6	6	8	10	8	10	10	10	9	10	9	7	6	5	4	10	7	3	6	7	10	7	9	10	10	7	10	8	5	3	3	2
36	1	12	10	7	0	0	4	10	10	10	10	8	10	0	0	0	3	0	4	1	0	0	0	2	1	0	1	0	5	0	0	0	0	2	0	0
53	1	8	10	0	10	3	10	0	10	5	10	10	6	0	0	2	4	5	7	10	0	10	2	10	0	6	2	8	9	4	0	0	0	0	2	3
56	1	10	3	4	6	4	6	0	0	0	7	10	5	5	0	3	0	2	0	3	4	4	6	6	0	0	0	7	10	4	0	4	3	4	0	2
59	1	11	7	8	0	2	5	4	3	8	5	9	3	0	7	6	2	4	0	3	4	0	0	3	2	0	0	3	4	2	0	3	3	2	4	0
89	2	7	10	6	9	3	6	9	6	9	10	10	9	9	9	6	0	0	0	9	6	9	3	6	9	9	10	10	10	10	9	9	6	0	0	0
57	1	1	2	6	0	0	4	6	5	0	5	5	6	0	3	3	1	3	0	0	3	0	0	2	4	2	0	2	2	2	0	1	0	0	1	0
56	1	9	10	9	0	8	7	7	6	6	5	7	5	4	0	6	6	5	2	8	8	0	6	6	6	6	5	4	5	4	4	0	5	5	5	1
21	2	6	10	3	10	1	8	9	10	10	10	10	9	8	0	6	0	0	2	10	7	10	1	8	7	8	9	10	10	9	3	0	7	3	0	5
48	1	1	6	6	3	6	7	8	5	4	6	7	7	6	1	6	2	4	3	5	5	3	5	6	7	4	4	5	6	6	5	1	5	2	4	2
48	1	1	5	5	3	5	6	7	4	4	5	6	6	5	1	5	2	4	2	4	4	2	4	5	6	3	3	5	5	5	4	1	4	2	3	2
48	1	1	4	4	2	4	5	6	3	3	5	5	5	4	1	4	2	3	2	3	3	1	4	5	5	2	3	4	4	4	3	1	4	2	3	1
48	1	1	3	3	1	4	5	5	2	3	4	4	4	3	1	4	2	3	1	4	4	1	3	4	3	3	2	4	4	3	2	2	2	2	3	4
48	1	1	4	4	1	3	4	3	3	2	4	4	3	2	2	2	2	3	4	4	4	1	3	3	2	2	2	3	3	2	2	1	2	2	3	2
45	1	4	10	6	0	7	6	0	6	10	7	8	6	0	0	6	3	2	4	10	3	0	4	4	0	6	10	4	7	6	0	0	3	2	2	2
51	1	11	0	1	0	4	4	0	0	0	0	0	0	0	0	0	0	2	3	0	0	0	3	3	0	0	0	0	0	0	0	0	0	0	1	2
64	2	7	3	3	0	0	0	3	2	3	3	6	4	0	0	3	0	0	3	0	0	0	0	0	0	0	0	0	0	0	0	0	0	0	0	0
61	2	7	1	3	0	2	3	3	3	2	2	2	2	2	1	3	2	2	3	0	0	0	0	0	0	0	0	0	0	0	0	0	0	0	0	0
56	1	2	5	5	0	2	5	5	2	5	5	5	5	0	0	2	0	0	0	3	2	0	3	3	3	3	3	2	2	2	0	0	2	1	0	1
57	1	2	5	2	0	2	2	5	2	2	5	2	5	0	2	2	3	3	2	5	0	0	5	5	6	2	3	3	4	6	6	0	5	1	1	1
56	1	2	2	2	0	2	2	2	2	2	4	2	3	0	0	2	3	0	0	1	2	0	2	2	2	1	2	2	2	5	0	0	2	0	0	0
57	1	2	4	0	0	6	6	6	3	3	3	4	5	5	0	0	1	1	1	10	4	0	5	5	10	10	10	10	10	10	10	10	9	2	1	1
79	1	7	7	7	7	7	7	7	7	7	7	7	7	7	7	7	5	5	5	6	6	6	6	6	6	6	6	6	6	6	6	6	6	5	5	5
71	1	2	7	3	8	8	5	8	6	8	10	10	7	2	0	4	5	2	3	7	1	1	4	2	7	3	4	8	10	7	2	3	0	1	0	0
88	1	1	9	8	5	0	7	7	6	10	9	9	7	7	3	4	4	3	4	9	7	0	0	7	7	5	10	8	9	7	7	3	3	4	3	3
55	2	9	10	9	9	9	5	10	9	10	10	10	10	8	9	8	6	5	0	10	9	9	9	5	10	8	10	10	10	10	8	9	7	5	5	0
28	2	6	3	9	0	0	3	0	0	0	0	0	0	0	0	9	1	0	1	0	3	0	0	1	0	0	0	0	0	0	0	0	6	0	0	0
81	2	10	9	5	0	0	3	6	3	10	5	8	8	3	0	5	0	2	0	3	8	0	7	3	2	2	2	2	7	2	0	0	2	2	0	0
81	2	3	10	8	0	4	9	9	9	10	9	10	8	5	0	4	2	2	2	10	7	0	3	8	6	6	10	7	10	6	0	0	3	2	2	2
83	2	7	10	10	8	9	3	10	9	10	10	10	10	9	9	10	1	1	1	10	8	7	8	2	9	6	10	8	7	9	8	2	8	0	0	1
65	1	2	7	4	0	7	7	7	7	7	7	7	7	0	4	4	2	2	2	1	1	0	1	1	1	1	1	1	4	4	0	1	3	2	1	3
87	2	7	2	2	2	2	2	2	3	2	2	4	3	0	2	2	3	2	2	1	2	0	1	1	2	1	0	1	4	2	0	0	2	2	1	1
64	1	7	7	4	0	1	4	1	1	0	5	4	1	0	4	1	2	3	2	2	4	0	1	1	1	1	0	1	1	0	0	1	1	1	1	1
37	1	10	10	10	7	0	2	0	5	4	4	4	7	0	0	0	0	0	0	6	4	10	0	8	10	6	5	5	10	8	5	5	2	0	0	0
37	2	9	10	10	8	8	9	10	10	10	10	10	10	10	10	10	9	9	0	9	9	7	7	7	9	9	9	9	9	9	9	9	9	9	9	0
43	1	10	4	5	0	0	6	3	0	0	3	3	6	0	0	3	0	0	0	2	3	0	0	5	5	3	0	6	5	6	0	0	3	0	3	0
44	1	8	3	0	2	6	6	0	0	0	0	3	0	0	0	2	0	0	3	0	0	2	5	5	0	0	0	0	0	0	0	0	0	0	0	2
36	2	10	10	5	0	3	3	9	8	10	9	9	8	0	0	2	0	0	3	5	1	0	2	2	1	1	0	3	4	2	0	0	0	0	0	1
48	1	11	2	2	0	1	1	1	0	0	0	0	0	0	0	0	0	0	0	0	1	0	1	1	0	0	0	0	0	0	0	0	1	0	0	0
19	1	4	2	8	10	7	4	8	4	0	10	10	9	0	0	2	1	3	4	3	5	8	3	5	0	2	2	4	4	4	0	0	3	2	4	2
27	2	10	1	0	0	2	2	0	0	0	0	0	0	0	0	0	3	1	1	0	2	0	0	2	0	0	0	0	0	0	0	0	5	8	1	3
48	2	1	9	9	1	6	7	8	7	8	9	9	9	1	1	9	8	9	1	8	7	1	5	6	6	5	6	7	7	7	1	1	7	7	8	1
49	2	1	8	7	1	5	6	6	5	6	7	7	7	1	1	7	7	8	1	7	6	1	5	5	5	3	4	5	5	5	1	1	6	6	7	0
49	2	1	7	6	1	5	5	5	3	4	5	5	5	1	1	6	6	7	5	6	6	1	5	5	5	3	4	5	5	5	1	1	6	6	7	5
72	1	9	10	8	2	4	4	10	10	10	10	10	10	10	8	8	2	5	3	10	5	2	4	4	10	10	10	10	10	10	10	8	8	2	5	3
72	1	9	10	10	10	10	10	10	10	10	10	10	10	10	10	10	8	10	10	9	9	10	10	10	10	10	10	10	10	10	10	10	10	10	10	10
51	1	6	10	9	10	0	10	0	8	0	10	9	9	0	0	9	3	0	5	10	2	7	0	10	0	5	0	8	8	5	0	0	2	3	0	4
50	1	10	4	5	0	0	6	7	4	3	5	7	7	1	1	2	1	0	0	0	3	0	0	7	3	0	0	0	5	0	0	0	3	3	3	0
48	1	1	6	6	2	2	6	7	6	7	7	8	7	3	9	4	3	6	0	3	3	0	0	4	5	4	3	4	4	4	0	6	2	1	3	0
48	1	1	3	4	2	2	4	5	4	4	4	5	4	0	5	3	0	3	0	0	0	0	0	0	1	0	0	0	1	0	0	3	0	0	1	0
78	1	1	10	10	9	9	10	10	10	10	10	10	10	10	7	8	10	8	3	10	8	7	8	9	9	9	10	9	9	8	5	5	5	4	4	0
79	1	1	8	5	3	6	6	7	7	6	7	7	6	3	3	3	3	3	0	7	4	2	5	6	6	6	6	6	7	5	2	2	2	1	0	0
79	1	1	7	6	0	2	6	6	6	6	6	7	6	0	3	4	2	4	0	6	5	0	1	5	5	5	5	6	7	5	0	3	3	1	2	0
79	1	1	8	7	2	5	7	7	7	6	7	7	6	3	3	4	1	5	0	7	6	1	4	6	6	6	6	6	7	5	1	2	3	1	4	0
79	1	1	8	8	2	6	7	7	7	7	7	7	7	3	4	4	3	4	0	7	7	0	5	7	7	6	6	7	7	6	2	3	3	2	2	0
79	1	1	8	8	0	5	7	8	7	7	7	8	8	3	4	4	3	3	0	7	7	0	5	7	7	6	6	6	7	5	2	4	3	2	2	0
79	1	1	8	7	0	5	7	7	7	7	7	8	7	3	4	4	3	2	0	7	6	0	5	7	7	7	6	7	7	7	0	3	3	1	1	0
79	1	1	8	7	0	5	7	8	7	7	8	8	8	2	4	4	3	0	0	7	5	0	4	7	7	7	7	5	7	6	0	4	3	2	0	0
79	1	1	8	6	0	5	7	8	7	7	8	8	7	0	4	4	3	0	0	7	5	0	4	7	7	7	7	7	8	7	0	3	3	2	0	0
78	1	1	10	8	7	8	9	9	9	10	9	9	8	5	5	5	4	4	0	10	7	4	6	7	7	7	8	7	7	6	0	1	3	0	0	0
78	1	1	10	8	4	8	8	8	8	8	8	8	7	3	1	3	5	3	0	10	7	5	7	7	8	8	7	7	8	7	1	4	4	0	0	3
79	1	1	10	7	6	8	8	8	8	8	8	9	7	1	5	4	0	0	5	8	6	4	7	7	7	7	7	7	7	7	0	3	3	0	0	0
79	1	1	8	6	4	7	8	8	7	7	8	8	7	0	3	5	0	0	4	7	5	2	5	6	7	6	6	7	7	6	0	3	4	0	0	0
79	1	1	7	5	2	5	6	7	6	6	7	7	6	0	3	6	3	0	2	6	5	1	4	6	6	6	6	6	6	5	0	3	5	1	0	0
79	1	1	6	5	1	5	6	7	7	6	6	7	5	0	3	5	0	0	0	6	5	1	4	6	7	6	6	5	7	5	0	2	4	0	0	0
79	1	1	6	7	0	3	7	7	6	6	6	7	7	0	3	5	1	4	0	5	6	0	2	6	6	5	5	6	7	6	0	2	4	0	3	0
79	1	1	7	6	1	4	6	7	6	6	6	7	6	0	3	4	0	0	0	6	6	0	4	5	6	6	5	6	6	6	0	2	3	0	0	0
86	1	2	10	10	10	10	10	10	10	10	10	10	10	10	10	10	10	10	10	0	0	0	10	10	10	10	10	10	10	10	10	10	10	5	4	5
84	1	2	6	6	6	6	6	6	6	6	6	6	6	6	6	6	3	3	3	7	5	0	5	3	7	7	7	7	7	7	5	3	5	2	2	3
84	1	2	9	6	0	0	6	9	9	9	9	9	9	1	3	1	0	0	0	3	3	3	3	3	3	3	3	3	3	3	0	3	1	0	0	0
84	1	2	10	7	0	0	5	9	9	10	9	9	9	3	3	3	0	0	0	7	1	0	0	1	4	4	4	4	4	4	0	1	1	0	0	0
75	2	1	7	7	3	2	3	6	4	5	6	6	6	3	2	3	3	0	4	5	6	2	0	3	5	3	4	5	5	5	0	0	3	2	0	0
75	2	1	5	6	2	0	3	5	4	4	5	5	5	2	2	3	2	0	0	3	4	0	0	1	3	2	2	4	4	4	0	0	3	1	0	0
69	1	1	7	6	0	7	6	6	4	7	4	5	4	0	3	3	3	3	0	2	3	0	4	4	3	2	4	0	0	0	0	3	3	3	3	0
76	1	3	8	5	5	5	7	9	6	8	10	10	7	2	7	4	0	2	2	7	4	4	4	5	8	5	8	10	10	7	2	5	3	0	2	1
76	1	3	8	5	5	6	8	10	6	8	10	10	8	2	8	5	0	2	2	8	5	5	5	7	9	6	8	10	10	7	2	7	4	0	2	2
76	1	3	9	9	3	6	7	8	8	9	9	10	9	6	6	5	3	5	1	9	8	3	5	6	7	7	9	9	10	9	5	6	4	3	2	1
73	1	8	10	2	5	7	5	0	3	0	8	8	4	0	0	2	0	0	0	3	0	4	6	5	0	1	0	5	5	4	0	0	0	0	0	0
82	1	3	8	8	6	6	5	5	3	8	5	3	4	2	0	3	2	2	1	8	6	5	4	5	5	2	7	4	3	3	1	0	2	2	2	1
76	1	2	10	10	10	10	10	10	10	10	10	10	10	10	10	10	10	9	9	10	10	10	10	10	10	10	10	10	10	10	10	10	10	5	5	5
77	2	1	8	8	5	6	6	7	7	7	7	7	6	3	0	3	4	5	0	7	7	3	5	5	6	6	6	5	6	5	0	0	2	3	3	0
77	2	1	8	8	3	6	6	6	6	6	6	7	7	0	0	3	6	5	7	7	7	3	6	6	6	5	5	5	7	6	0	0	3	5	5	3
77	2	1	8	7	5	5	7	8	7	7	7	8	7	4	3	5	6	0	3	7	6	4	5	7	7	6	7	7	7	7	4	2	4	5	0	1
73	2	3	2	4	0	2	0	0	0	0	0	0	0	0	0	1	2	2	5	2	4	0	2	0	0	0	0	0	0	0	0	0	1	2	2	4
56	1	1	10	10	10	10	10	10	10	10	10	10	10	10	10	10	10	10	10	10	10	10	10	10	10	10	10	10	10	10	10	10	10	10	10	10
30	1	4	0	5	0	9	3	9	0	0	0	9	0	2	0	1	7	0	1	0	4	0	7	3	0	0	0	0	0	0	0	0	1	1	1	4
30	1	4	0	4	0	3	3	0	0	0	0	1	0	0	0	2	5	3	2	0	2	0	3	2	0	0	0	0	0	0	0	0	1	1	1	1
85	1	2	10	10	6	6	7	8	8	9	10	10	10	8	5	8	4	2	1	10	10	3	5	5	8	6	8	8	5	8	8	5	5	0	0	0
85	1	2	7	6	0	6	7	7	7	7	7	7	10	7	3	6	2	2	2	8	6	0	7	7	8	8	7	10	10	10	4	2	6	1	1	1
85	1	2	10	8	0	8	8	10	10	10	10	10	10	3	2	6	2	2	2	10	7	0	7	7	10	7	10	10	10	10	7	3	4	1	1	1
20	2	4	3	4	0	8	4	0	0	2	0	0	0	0	0	3	2	2	3	2	3	0	4	3	0	0	0	0	0	0	0	0	4	4	1	4
81	2	2	10	6	0	0	4	4	4	4	4	4	4	0	0	1	0	0	0	1	1	0	1	1	1	1	1	1	1	1	0	0	0	0	0	0
87	2	2	6	6	0	6	7	6	6	5	6	6	5	3	3	3	2	2	2	8	1	0	0	7	4	1	7	4	4	4	0	1	0	0	0	1
84	2	2	8	8	0	5	5	5	5	5	8	8	8	1	2	5	2	2	3	9	8	0	2	5	2	5	5	8	5	8	9	2	2	1	1	2
81	2	2	10	6	0	0	3	7	4	4	7	7	7	7	0	1	0	0	0	8	8	0	5	5	5	5	8	8	8	8	5	8	8	2	2	3
81	2	2	10	8	2	0	6	8	8	10	10	10	10	1	3	8	0	0	0	6	6	6	6	6	6	6	6	6	6	6	6	6	6	3	3	3
51	2	5	0	8	0	5	5	5	2	2	3	3	3	1	1	6	4	5	2	0	6	0	3	3	3	1	0	0	2	2	0	0	4	3	1	0
51	2	5	0	7	0	4	4	6	1	1	2	2	3	1	2	6	5	6	1	0	6	0	2	3	4	1	0	0	3	2	0	0	4	3	4	1
79	1	8	10	8	0	2	10	10	9	10	10	10	10	9	7	5	3	4	3	10	7	0	2	8	8	8	8	9	8	9	3	3	4	3	3	3
57	1	5	2	6	1	2	2	2	2	0	3	7	5	1	1	4	3	3	2	0	3	0	1	1	1	0	0	0	0	1	0	0	1	1	2	1
57	1	5	1	6	1	3	1	3	2	0	4	8	6	1	1	5	2	4	1	0	3	0	1	1	1	0	0	0	5	4	0	0	2	2	2	1
76	2	3	10	8	10	5	9	10	7	10	10	10	10	8	8	6	3	3	3	10	4	2	3	7	7	4	10	10	8	7	3	7	3	0	2	0
76	2	3	10	8	10	5	9	10	8	10	10	10	10	10	8	7	3	3	3	10	6	10	4	8	10	7	10	10	10	10	10	7	6	2	2	2
76	2	2	10	10	10	10	10	10	10	10	10	10	10	10	10	10	10	10	10	10	10	10	10	10	10	10	10	10	10	10	10	10	10	4	3	2
76	2	1	10	8	0	0	6	8	6	10	10	10	6	6	3	3	3	3	4	10	7	0	0	6	7	5	10	10	10	5	5	3	3	3	3	3
76	2	1	10	9	5	0	6	9	7	10	10	10	8	8	3	4	4	4	5	10	8	0	0	6	8	6	10	10	10	6	6	3	3	3	3	4
64	2	7	0	3	0	3	0	0	0	0	0	5	0	0	0	3	3	3	3	0	0	0	0	0	0	0	0	0	0	0	0	0	0	0	0	0
75	1	1	10	10	10	8	7	9	10	10	10	10	10	10	10	8	10	10	0	9	8	8	7	6	8	8	8	9	9	8	10	10	6	8	6	0
75	1	1	9	8	8	7	6	8	8	8	9	9	8	10	10	6	8	6	0	8	7	6	7	6	7	7	8	8	9	8	9	10	5	8	6	0
75	1	1	8	7	6	7	6	7	7	8	8	9	8	9	10	5	8	6	0	6	5	4	5	5	6	6	7	7	8	7	6	10	3	5	4	0
75	1	1	10	9	8	0	6	9	6	10	10	9	9	5	7	4	4	6	0	10	5	6	0	4	7	4	10	6	6	5	5	5	1	0	3	0
54	1	2	3	6	10	9	9	9	9	9	9	9	9	9	9	9	3	3	4	7	0	0	5	6	5	6	6	4	2	8	0	2	9	2	3	5
54	1	2	5	4	5	5	5	6	9	7	8	7	7	7	6	7	5	5	5	10	4	0	0	6	8	8	10	10	8	8	5	2	0	0	1	1
54	1	2	10	4	1	0	9	10	9	10	10	10	10	6	3	2	1	0	0	5	5	3	3	3	5	5	5	7	7	7	7	3	5	5	5	5
67	1	2	6	3	0	0	2	6	6	0	3	6	6	6	0	6	1	1	1	4	4	0	4	1	1	1	1	1	1	1	0	0	1	3	5	5
77	2	1	3	5	0	5	5	10	5	1	4	6	3	2	0	0	0	0	0	3	5	0	4	5	9	5	1	4	6	3	2	0	0	0	0	0
77	2	2	8	8	0	2	5	3	2	5	8	8	5	0	2	3	2	4	5	10	10	6	10	10	7	9	9	8	8	10	8	6	5	9	10	10
70	1	1	3	6	2	2	3	4	3	4	4	5	4	3	2	4	2	0	0	2	3	0	0	1	2	0	1	1	2	0	0	2	2	1	0	0
83	2	9	10	8	0	6	7	9	6	6	5	7	5	4	0	4	3	1	1	6	7	0	6	6	6	6	6	4	3	4	4	0	4	3	1	1
90	1	2	10	10	10	8	10	10	10	10	10	10	10	10	10	10	8	8	5	10	10	10	6	10	10	10	10	10	10	10	10	10	10	9	2	0
37	1	6	5	8	9	6	5	6	6	2	3	5	3	2	0	4	4	5	0	3	3	10	1	2	4	4	0	7	7	7	0	0	7	4	3	5
37	1	6	3	6	10	4	4	6	2	2	9	9	8	0	0	3	4	3	4	3	3	10	1	2	4	4	0	7	7	7	0	0	7	4	3	5
54	1	1	5	7	0	8	6	8	7	3	9	9	8	3	0	6	0	0	0	5	7	0	7	6	8	7	2	8	8	7	3	0	5	0	0	0
57	2	1	10	7	3	5	7	7	6	8	8	10	8	5	0	0	4	3	5	7	7	2	5	7	7	7	4	5	7	5	1	4	2	2	3	2
57	2	1	6	6	4	5	6	7	6	6	7	8	6	2	2	2	2	2	2	4	5	3	4	4	6	5	5	5	7	5	1	2	2	2	2	2
81	2	1	10	10	0	0	10	10	10	10	10	10	10	9	6	5	2	3	0	9	6	0	0	8	7	8	10	8	8	8	5	3	0	0	1	0
58	2	7	1	1	0	1	0	1	1	1	1	1	1	0	0	1	0	0	0	0	0	0	0	0	0	0	0	0	0	0	0	0	0	0	0	0
72	1	1	10	10	10	0	10	10	9	10	10	10	10	10	10	7	4	4	0	10	9	10	0	10	10	9	10	10	10	10	10	10	6	4	3	0
72	1	1	10	9	0	10	10	10	9	10	10	10	10	10	10	6	4	2	0	10	9	10	0	10	10	9	10	10	10	10	10	10	5	4	1	0
72	1	1	10	8	10	7	5	9	9	10	10	10	9	5	9	5	5	5	5	10	6	10	5	4	7	5	10	9	9	7	3	5	3	3	3	3
100	2	7	10	10	10	0	6	10	10	10	10	10	10	6	9	10	0	0	0	9	9	8	0	5	9	8	8	8	8	8	8	8	8	0	0	0
55	2	1	10	8	0	10	5	9	10	10	10	10	8	0	0	4	1	0	4	10	8	0	10	5	8	10	10	10	10	7	0	0	3	0	0	2
55	2	1	10	8	0	10	5	8	10	10	10	10	8	0	0	2	0	0	2	10	8	0	10	5	8	9	10	10	10	7	0	0	1	0	0	0
55	2	1	10	8	0	10	5	8	8	10	10	10	7	0	0	1	0	0	0	10	7	0	10	5	7	8	10	10	10	7	0	0	1	0	0	0
73	1	2	10	10	10	10	10	10	10	10	10	10	10	10	10	10	3	2	2	10	10	10	10	10	10	10	10	10	10	10	10	10	10	0	2	2
73	1	2	10	10	10	10	10	10	10	10	10	10	10	10	10	10	10	10	10	10	10	10	7	10	10	10	10	10	10	10	10	4	10	2	3	2
73	1	2	10	10	10	10	10	10	10	10	10	10	10	10	10	10	2	2	2	10	10	10	10	10	10	10	10	10	10	10	10	10	10	2	2	2
85	1	3	10	10	3	8	8	8	9	10	10	10	9	3	9	9	3	5	6	10	9	3	8	8	8	8	10	10	10	9	2	8	8	3	5	4
85	1	3	10	9	0	6	9	10	7	10	7	8	6	2	6	5	4	4	3	10	8	2	6	7	10	7	10	7	8	6	2	6	4	3	4	3
53	1	1	3	3	0	3	4	3	1	3	3	3	3	0	0	3	3	3	0	1	0	0	1	2	0	0	0	0	0	0	0	0	0	3	0	0
53	1	1	5	6	0	6	4	3	1	6	3	6	3	0	0	3	3	3	3	3	4	0	3	3	2	0	3	0	3	2	0	0	3	0	0	0
53	1	1	6	6	0	6	4	6	1	6	3	6	3	0	0	3	3	3	3	3	3	0	3	4	4	1	4	2	4	3	0	0	2	2	2	2
53	1	1	5	3	0	3	4	3	1	3	3	3	3	0	0	3	3	3	0	3	3	0	3	3	2	0	2	2	2	2	0	0	2	2	2	0
53	1	1	10	9	0	9	7	10	6	9	9	9	9	6	3	6	6	6	0	6	6	0	6	4	6	1	6	3	6	3	0	0	3	3	3	0
80	1	10	10	10	3	1	10	3	2	7	7	7	7	7	0	6	7	3	2	2	2	0	3	3	7	1	0	8	8	10	8	0	1	2	0	5
65	1	8	10	7	10	3	9	9	8	10	10	10	7	9	1	3	4	2	6	10	5	10	3	8	8	6	8	10	10	7	9	1	2	3	4	4
54	1	2	2	5	0	2	2	2	2	0	2	2	5	0	5	4	3	3	0	5	8	1	1	2	2	5	5	5	5	5	2	2	0	0	0	0
27	1	6	9	6	10	5	10	9	8	0	10	9	8	0	0	6	3	5	4	10	3	10	2	10	3	1	0	10	7	8	0	3	7	3	6	6
77	2	2	10	10	10	10	10	10	10	10	10	10	10	10	10	10	2	2	0	10	10	10	10	10	10	10	10	10	10	10	3	10	10	0	0	0
77	2	2	10	6	0	7	7	7	7	10	10	10	10	8	10	7	2	2	2	10	6	0	6	6	6	10	10	10	10	10	7	10	7	2	2	2
77	2	2	10	9	0	9	9	10	9	10	10	10	10	10	10	9	3	3	3	10	8	2	8	8	9	10	10	10	10	10	8	10	9	2	2	3
77	2	2	10	7	0	8	8	5	8	10	10	10	10	8	10	7	5	3	4	10	6	0	6	6	7	8	10	10	10	10	7	10	7	2	1	1
66	1	1	10	9	10	0	9	9	8	10	10	10	7	0	0	3	3	5	3	10	7	10	0	8	5	6	10	10	8	4	0	0	2	2	3	2
66	1	1	10	7	10	0	8	5	6	10	10	8	4	0	0	5	3	5	4	10	5	10	0	6	4	5	8	10	7	3	0	0	4	2	4	3
59	2	8	5	3	2	0	4	7	5	3	9	6	5	0	1	3	3	3	5	4	3	2	0	2	7	5	3	9	6	5	0	1	2	3	3	6
60	1	2	4	5	0	3	5	5	5	4	4	4	4	4	4	4	4	3	0	1	4	0	2	2	2	2	0	2	2	2	1	1	0	0	0	0
66	2	5	5	6	1	3	3	5	0	5	5	8	8	10	3	5	4	6	3	2	3	0	2	1	3	2	2	0	5	4	3	2	2	3	2	2
66	2	5	4	7	1	2	2	4	0	4	4	9	7	10	3	4	3	5	2	2	3	0	1	1	3	2	2	0	4	4	3	2	2	2	1	2
82	1	2	0	4	0	0	0	0	0	0	0	0	0	0	0	1	0	1	0	0	2	0	0	0	0	0	0	0	0	0	0	0	0	9	9	9
78	1	5	5	7	7	0	3	8	5	5	7	7	7	4	7	5	8	8	3	4	6	10	2	2	6	4	4	6	6	6	1	0	5	6	6	3
78	1	5	4	8	8	0	3	9	6	6	8	8	8	4	8	6	9	7	2	5	7	6	2	2	7	4	4	6	6	6	1	0	4	7	5	3
75	1	2	5	5	8	5	5	8	8	8	8	8	8	8	2	8	0	0	0	10	10	0	7	7	10	7	10	10	10	10	10	7	7	1	1	1
75	1	2	5	10	0	3	3	6	3	6	6	6	7	9	6	6	5	3	1	7	7	0	2	5	5	5	6	9	8	5	9	3	8	0	0	0
75	1	2	8	5	0	5	5	8	8	8	8	10	10	10	5	8	3	2	2	10	6	0	7	7	10	8	10	10	10	10	10	7	7	1	1	1
75	1	2	9	8	5	0	5	6	8	10	10	7	8	9	10	5	0	0	0	7	5	5	5	4	7	5	7	7	8	8	10	8	7	2	2	2
74	1	2	6	7	0	3	5	6	6	6	6	6	7	3	6	0	1	2	1	3	8	3	5	3	6	3	5	3	9	9	5	3	4	3	5	3
20	2	8	1	2	0	2	4	5	2	1	10	5	5	0	0	1	2	2	3	1	1	0	2	4	5	1	1	10	4	4	0	0	0	1	1	3
54	1	1	10	10	6	9	9	10	10	10	10	10	10	10	10	5	2	6	0	10	7	3	7	8	8	7	6	8	10	8	5	7	3	0	0	0
54	1	1	10	7	3	7	8	8	7	6	8	10	8	5	7	3	0	2	0	3	6	0	5	6	7	6	3	7	8	4	3	5	0	0	0	0
74	1	5	10	9	10	7	7	10	9	9	10	10	10	5	7	6	8	4	3	8	7	7	5	4	8	4	4	6	6	6	5	3	3	5	5	6
74	1	5	10	9	10	7	7	10	9	9	10	10	10	6	8	7	8	4	3	7	6	7	5	4	8	4	4	6	6	6	5	3	3	5	5	6
44	1	4	0	3	0	10	2	7	0	0	0	6	1	0	0	0	0	0	2	0	0	0	6	3	2	0	0	4	4	4	0	0	1	3	1	3
55	2	8	2	0	0	2	3	2	0	0	0	4	3	3	3	3	0	4	0	0	0	0	0	1	1	0	0	0	2	1	1	0	2	0	3	0
63	1	7	6	6	0	3	0	1	1	0	0	2	0	0	0	1	0	0	7	0	0	0	0	0	0	0	0	0	0	0	0	0	0	0	0	0
64	2	7	4	4	0	2	3	2	2	1	2	3	3	2	1	2	2	1	2	0	0	0	0	0	0	0	0	0	0	0	0	0	0	0	0	0
64	2	7	1	2	0	0	0	0	3	0	1	1	3	0	0	3	0	0	0	0	0	0	0	0	0	0	0	0	0	0	0	0	0	0	0	0
75	2	11	4	3	0	0	3	5	2	7	8	10	5	0	0	1	0	0	2	4	3	0	0	3	4	2	7	5	7	5	0	0	1	0	0	2
37	1	4	5	4	0	6	3	0	0	1	2	1	0	0	0	3	3	2	2	0	4	0	4	3	0	0	0	0	0	0	0	0	4	2	3	3
66	1	2	9	8	0	9	5	9	8	9	9	9	7	1	2	5	0	1	2	7	1	0	0	4	7	7	7	7	7	7	0	1	1	0	0	0
77	1	1	10	9	0	9	9	8	8	10	10	8	8	3	6	6	3	3	0	10	9	0	9	9	8	8	10	10	8	8	1	6	6	3	3	0
60	1	1	6	4	0	0	6	6	6	7	6	6	5	5	2	2	1	1	0	5	3	0	0	6	5	4	7	5	6	5	5	1	2	1	0	0
59	1	1	10	10	0	0	10	10	9	10	10	10	10	10	2	3	4	3	3	6	4	0	0	6	6	6	7	6	6	5	5	2	2	2	1	1
77	1	11	3	6	0	3	3	3	3	6	0	1	0	0	0	3	0	2	0	2	5	0	2	2	2	2	5	0	1	0	0	0	2	0	2	0
49	1	6	0	6	0	0	7	4	0	0	4	5	6	0	0	8	5	5	0	0	4	0	0	4	4	0	0	0	4	6	0	0	5	4	2	0
70	2	2	4	4	0	5	7	4	4	4	5	5	7	3	3	3	2	2	2	10	3	0	0	8	8	5	10	5	5	8	2	2	0	1	1	0
70	2	2	10	6	0	0	9	6	5	8	8	6	8	1	0	5	0	0	0	10	1	0	0	4	4	2	4	4	4	4	1	0	0	0	0	0
51	1	1	3	6	0	6	7	8	7	7	6	7	7	5	0	0	0	0	0	3	5	0	5	5	6	5	5	5	5	5	5	0	0	0	0	0
51	1	1	4	5	0	6	6	5	6	5	5	5	5	5	1	0	0	0	0	3	3	0	3	3	3	3	3	2	2	2	2	0	0	0	0	0
52	1	1	4	4	0	4	4	4	4	4	4	3	3	3	0	0	0	0	0	4	4	0	3	4	3	4	3	3	3	3	2	0	0	0	0	0
51	1	1	7	7	0	7	6	6	6	6	5	5	5	5	0	0	0	0	0	6	6	0	6	6	5	5	5	5	5	4	4	0	0	0	0	0
68	1	2	5	2	2	2	2	4	5	5	8	8	5	5	5	5	5	2	3	9	3	3	3	6	9	9	9	9	9	9	9	9	6	3	3	5
68	1	2	10	7	5	5	8	8	6	8	8	7	7	6	8	8	1	2	0	10	0	0	6	6	10	7	10	10	10	10	4	4	4	1	1	1
68	1	2	10	7	0	7	7	7	7	7	10	10	10	3	4	7	3	3	3	10	0	0	6	6	8	7	7	8	8	10	7	7	7	1	1	1
75	1	11	7	8	7	5	3	8	8	7	10	10	10	5	9	8	3	5	0	7	7	7	5	7	7	6	9	9	10	10	5	9	8	3	5	0
67	1	2	10	10	0	10	10	10	10	10	10	10	10	0	3	3	5	8	8	10	10	10	9	10	10	10	10	10	10	10	10	1	7	3	3	5
67	1	2	10	8	2	10	10	10	10	10	10	10	10	2	2	8	8	5	8	10	10	4	7	7	10	10	10	10	10	10	4	1	10	3	4	5
67	1	2	10	7	0	7	7	10	8	10	10	10	10	7	7	4	3	3	3	10	4	0	7	7	10	8	10	10	10	10	7	6	6	1	1	2
77	1	11	9	8	0	3	9	9	8	9	10	10	10	0	0	6	3	1	3	10	9	0	2	9	9	9	8	10	10	10	0	0	8	1	1	2
71	1	7	0	0	0	0	0	0	0	0	0	0	0	0	0	1	0	0	0	0	0	0	0	0	0	0	0	0	0	0	0	0	0	0	0	0
55	1	2	2	2	2	5	8	5	2	2	2	4	5	2	5	6	5	3	3	2	5	2	5	2	2	3	2	4	4	4	5	5	2	2	2	2
55	1	2	4	6	0	0	4	3	6	3	0	0	6	3	0	3	0	0	0	2	1	0	1	2	4	0	0	0	2	1	1	4	2	0	1	0
69	1	1	9	9	2	7	7	8	6	10	9	6	9	2	4	2	1	2	4	2	6	0	5	6	5	2	10	4	4	4	0	3	0	0	0	1
69	1	1	9	9	2	8	8	8	6	10	6	6	8	2	4	2	1	2	4	6	6	2	8	7	6	6	10	5	5	5	1	3	1	0	1	2
69	1	1	6	6	0	6	6	6	6	10	6	6	8	1	5	1	1	2	3	2	5	0	6	6	4	5	10	4	4	4	0	3	0	0	0	0
69	1	1	3	6	0	8	7	7	7	10	8	8	7	5	6	2	2	2	3	1	3	0	6	6	5	4	7	5	5	5	0	5	0	0	1	0
56	2	3	10	9	10	5	6	9	9	10	10	10	8	0	0	2	6	2	2	10	8	10	4	5	9	9	10	10	7	7	0	0	2	4	2	1
56	2	3	10	4	10	7	10	8	8	10	9	9	7	0	3	4	2	6	4	10	2	10	6	7	7	7	10	10	8	5	0	0	2	0	4	2
56	2	3	10	4	0	7	10	3	3	10	10	7	2	0	5	3	2	1	5	10	2	0	6	8	2	2	10	10	6	1	0	0	1	2	1	4
56	2	3	10	10	10	8	10	10	9	10	10	10	10	0	0	7	8	7	6	10	10	10	8	10	10	8	10	10	10	10	0	0	2	3	2	2
84	2	7	10	10	8	9	9	10	9	10	10	10	10	7	4	10	5	4	4	10	9	7	10	7	8	9	7	10	8	8	4	3	7	2	2	2
81	2	2	10	7	0	7	7	10	9	10	10	10	10	10	9	6	2	2	2	10	7	0	7	7	10	7	10	10	10	10	7	10	7	1	1	1
81	2	2	9	9	8	8	8	8	8	8	8	8	8	8	8	7	8	7	8	10	3	0	6	7	7	7	10	10	10	10	10	7	7	1	1	1
81	2	2	10	8	0	8	8	10	10	10	10	10	10	10	8	9	3	3	3	10	6	0	7	7	10	9	10	10	10	10	10	8	8	2	2	2
56	1	2	10	3	5	2	5	7	6	7	7	7	7	5	5	3	8	8	3	7	2	1	2	5	7	4	7	7	7	7	4	5	3	2	4	0
57	2	1	9	6	0	6	3	6	5	5	6	6	6	0	0	0	0	0	7	8	4	0	6	2	5	4	4	5	5	5	0	0	0	0	0	6
57	2	1	9	4	0	6	2	5	4	4	5	5	5	0	0	0	0	0	8	8	3	0	5	1	4	3	3	4	4	4	0	0	0	1	0	6
57	2	2	3	3	0	0	7	3	3	3	3	3	3	0	0	3	0	0	0	5	3	2	2	3	3	3	6	7	5	5	4	4	3	0	0	0
46	1	1	10	8	2	2	10	8	9	10	10	10	9	2	4	6	3	4	2	7	5	0	1	5	6	6	8	6	8	6	0	3	4	2	2	2
70	2	7	1	7	2	4	2	7	2	2	0	7	8	0	3	7	5	5	2	2	9	3	3	2	6	3	0	0	5	9	0	3	3	4	2	2
26	1	2	5	8	1	3	2	5	4	5	5	5	1	0	0	0	0	0	0	8	8	1	1	2	2	1	1	1	1	2	0	0	0	0	0	0
62	1	7	10	10	0	0	10	0	0	10	10	10	10	0	0	0	4	7	0	5	2	4	2	2	5	2	2	5	4	4	5	1	2	1	1	0
73	1	2	3	5	1	5	5	5	4	4	5	5	5	4	4	4	5	4	5	4	1	0	0	3	4	4	7	7	4	4	1	1	0	0	0	0
58	1	1	10	7	0	7	8	7	7	7	7	7	7	4	0	1	3	3	2	3	5	0	4	6	5	3	3	4	5	3	2	0	1	3	2	2
58	1	1	3	5	0	4	6	5	3	3	4	5	3	2	0	1	3	2	2	3	4	0	3	4	4	3	3	3	4	2	2	0	1	3	2	2
82	2	2	10	10	10	10	10	10	10	10	10	10	10	10	10	10	0	0	0	10	10	10	10	10	10	10	10	10	10	10	10	10	10	4	4	4
81	2	7	10	10	10	9	6	10	10	10	10	10	10	10	9	9	0	0	0	10	10	10	9	6	10	10	10	10	10	10	10	9	10	0	0	0
70	2	8	2	3	0	1	3	0	2	1	0	0	0	0	8	4	4	3	3	1	0	0	0	2	0	1	0	0	0	0	0	6	3	3	2	2
53	1	5	7	8	3	6	6	6	7	7	8	9	8	3	2	3	3	2	1	7	8	2	5	5	6	6	7	7	9	8	2	2	3	2	1	1
53	1	5	6	8	3	6	6	6	7	7	8	9	8	3	2	4	3	2	2	7	8	2	5	5	6	6	7	7	9	8	1	2	3	2	1	1
91	1	7	9	9	6	9	9	9	6	9	9	9	9	9	9	9	6	6	6	5	8	6	5	6	8	6	8	8	9	9	8	8	8	6	6	5
63	2	7	0	0	0	0	0	0	0	0	0	0	0	0	0	0	0	0	0	0	0	0	0	0	0	0	0	0	0	0	0	0	0	0	0	0
84	1	1	9	8	0	0	7	7	7	10	9	10	7	7	4	3	3	3	4	7	6	0	0	6	6	4	8	6	6	5	5	3	2	2	2	2
50	2	7	1	1	1	1	1	1	1	1	1	1	1	1	1	1	0	0	0	0	0	0	0	0	0	0	0	0	0	0	0	0	0	0	0	0
74	1	6	8	6	10	0	4	8	6	6	10	10	10	0	3	2	1	5	1	7	5	0	0	3	7	5	5	7	9	8	0	2	2	0	0	2
30	1	4	0	8	0	9	7	0	0	0	0	0	0	0	0	6	9	5	1	0	4	0	3	3	0	0	0	0	0	0	0	0	1	2	1	1
73	2	5	10	8	7	7	7	8	8	8	8	9	8	3	5	5	3	4	3	9	7	6	6	6	7	6	7	6	8	7	2	3	2	3	3	2
73	2	5	10	9	8	7	8	9	9	9	10	10	9	3	4	4	1	5	5	9	8	6	6	7	7	6	7	6	8	8	1	3	3	3	4	2
60	1	7	9	6	3	3	10	9	6	6	6	9	8	7	8	6	0	0	0	9	3	3	3	10	9	6	9	9	10	9	3	6	6	0	0	0
55	1	1	3	6	0	6	3	0	2	10	0	1	0	0	0	0	0	2	2	0	4	0	4	4	0	0	10	0	0	0	0	0	0	0	0	1
86	2	7	3	4	0	3	3	3	3	0	0	6	4	0	0	4	1	0	0	1	1	0	1	2	1	0	0	0	2	1	0	0	0	0	0	0
63	1	2	10	7	0	4	1	7	7	7	10	10	10	1	0	1	2	1	1	10	1	0	1	1	4	7	7	10	10	10	0	0	4	1	1	1
22	1	6	10	3	0	0	10	0	0	0	0	0	0	0	0	0	3	0	7	10	3	0	0	10	0	4	0	0	0	0	0	0	0	3	0	5
73	1	3	3	8	0	0	3	8	3	2	5	10	7	0	0	7	4	1	2	3	7	0	0	3	7	3	2	5	10	7	0	0	7	4	1	2
73	1	3	3	8	0	0	3	5	3	3	4	7	5	0	0	6	3	7	4	3	8	0	0	3	5	3	3	4	7	5	0	0	6	3	7	4
58	2	2	0	0	0	0	0	0	0	0	0	0	0	1	0	0	0	0	0	0	2	0	0	1	0	0	0	0	0	0	0	0	0	1	0	0
57	2	12	4	7	0	0	3	5	5	10	5	5	4	0	3	5	4	5	5	4	7	0	0	3	5	5	10	5	5	4	0	3	5	4	5	5
52	2	4	0	5	0	10	10	0	0	0	0	0	0	0	0	3	3	2	2	0	4	0	3	5	0	0	0	2	2	3	0	0	2	2	2	3
64	1	9	10	10	10	7	10	10	10	10	10	10	10	10	5	5	7	0	0	10	10	10	7	7	8	8	10	10	10	10	0	3	3	0	0	0
64	1	9	10	10	10	7	10	10	10	10	10	10	10	0	5	5	7	0	0	10	10	10	7	10	10	10	10	10	10	10	0	5	5	5	0	0
83	2	7	8	8	8	9	9	9	8	7	10	8	8	9	8	9	4	4	3	4	4	4	4	4	4	4	4	5	5	4	5	5	3	0	0	0
48	1	12	10	10	10	10	10	10	10	10	10	10	10	9	0	8	3	0	0	10	4	0	8	8	0	8	10	10	10	10	10	10	10	10	0	0
34	1	4	0	4	0	8	7	0	0	0	0	0	0	0	0	6	2	3	4	0	3	0	5	4	0	0	0	0	0	0	0	0	2	2	1	2
78	2	3	10	10	10	3	6	10	9	10	10	10	9	3	3	4	2	4	3	10	9	8	2	6	10	9	10	10	10	9	3	3	3	2	3	1
80	1	9	10	10	0	10	10	10	10	10	10	10	10	10	10	10	0	0	0	10	10	0	10	10	10	10	10	10	10	10	10	10	10	0	0	0
57	2	7	7	7	7	7	7	6	7	7	6	6	7	5	7	6	5	4	5	0	0	0	0	0	0	0	0	0	0	0	0	0	0	0	1	0
32	1	9	0	0	0	5	2	2	0	0	0	0	0	0	0	0	1	3	3	0	0	0	3	1	1	0	0	0	0	0	0	0	0	1	2	1
32	1	9	0	0	0	7	3	3	0	0	0	1	0	0	0	0	0	4	3	0	0	0	5	2	2	0	0	0	0	0	0	0	0	0	2	2
80	1	1	10	10	5	10	10	10	10	10	10	9	9	10	5	5	8	5	0	10	10	0	8	8	10	7	7	7	8	8	10	3	3	3	3	0
42	1	3	0	5	0	0	1	3	0	0	2	1	2	2	6	2	0	2	0	0	4	0	0	1	2	0	0	0	0	1	2	4	2	0	2	0
75	2	7	3	3	0	5	5	3	3	3	3	3	1	0	0	0	2	3	3	1	1	0	1	1	0	0	0	0	1	1	0	0	0	1	0	0
57	1	1	3	6	0	2	3	6	3	1	3	5	0	0	0	0	0	0	5	2	4	0	2	2	4	1	0	1	3	0	0	0	0	0	0	4
76	2	1	9	6	2	2	6	6	5	7	7	8	5	2	0	3	4	3	5	6	6	0	0	5	5	5	6	6	6	3	1	0	2	2	3	3
76	2	1	6	6	0	2	5	6	5	6	6	6	3	1	0	3	3	5	5	4	4	0	0	4	5	4	5	5	5	2	1	0	2	2	3	3
76	2	1	6	6	0	0	5	5	5	6	6	8	5	2	0	4	4	3	5	4	5	0	0	4	4	3	5	5	6	3	1	0	2	3	3	3
76	2	1	6	5	1	0	6	6	5	6	7	8	3	2	0	3	3	3	3	5	5	0	0	5	5	5	6	6	7	3	2	0	3	3	3	3
63	1	8	2	0	0	0	5	0	0	0	0	0	0	0	0	0	0	0	0	0	0	0	0	2	0	0	0	0	0	0	0	0	0	0	0	0
70	1	1	6	8	0	8	9	9	5	2	8	10	9	1	1	6	5	2	2	3	7	0	6	6	6	5	2	5	7	6	1	0	4	4	2	1
70	1	1	3	7	0	6	6	6	5	2	5	7	6	1	0	4	4	2	1	2	6	0	3	4	4	4	2	3	4	2	0	0	2	0	2	0
72	2	7	3	3	3	3	3	10	3	3	3	3	6	0	6	3	3	3	0	1	1	0	1	0	3	0	0	0	4	7	0	0	0	0	0	0
50	1	11	10	8	5	0	7	8	8	10	10	10	10	8	8	5	0	3	0	10	8	5	0	7	8	8	10	10	10	10	8	8	5	0	3	0
85	2	1	6	6	0	0	4	7	5	10	7	10	5	1	0	2	0	0	0	4	5	0	0	3	5	3	10	7	8	4	1	0	2	0	0	0
85	2	1	10	8	0	0	5	8	9	10	10	10	6	2	0	5	0	0	0	10	8	0	0	5	7	7	10	9	10	6	1	0	4	0	0	0
85	2	1	10	8	0	0	5	7	7	10	9	10	6	1	0	4	0	0	0	8	7	0	0	5	7	6	10	7	10	6	1	0	3	0	0	0
85	2	1	8	7	0	0	5	7	6	10	7	10	6	1	0	3	0	0	0	6	6	0	0	4	7	5	10	7	10	5	1	0	2	0	0	0
85	2	1	4	5	0	0	3	5	3	10	7	8	4	1	0	2	0	0	0	3	4	0	0	3	5	2	10	6	8	3	0	0	1	0	0	0
83	2	1	10	10	10	8	8	8	9	10	10	10	9	2	0	5	5	5	5	10	10	10	8	8	8	9	10	10	10	9	2	0	5	5	5	5
56	2	1	6	6	0	3	6	6	6	6	7	7	6	7	0	3	2	0	0	0	0	0	0	0	0	0	0	2	2	0	0	0	0	0	0	0
96	2	2	10	10	0	9	9	10	9	10	10	10	10	10	7	8	3	3	3	10	10	0	4	4	10	10	10	10	10	10	10	2	7	1	1	1
96	2	2	10	10	10	10	6	10	9	10	10	10	10	10	8	10	0	0	0	10	10	8	8	8	10	10	10	10	10	10	10	9	10	10	9	9
76	2	6	10	8	4	0	4	10	8	10	10	10	10	0	3	4	0	0	0	3	1	1	0	2	5	0	0	3	9	0	0	2	2	3	0	0
85	2	7	0	0	2	0	10	10	10	10	10	10	7	0	7	7	3	3	0	2	2	5	3	2	7	7	10	7	7	9	8	6	3	0	0	0
87	1	7	9	9	9	9	9	9	9	9	9	9	9	9	9	9	0	0	0	4	1	1	1	4	1	1	1	3	3	1	3	1	3	0	0	0
69	1	1	10	7	7	8	8	8	8	10	10	10	8	8	4	6	6	5	5	10	6	6	8	7	7	7	9	8	9	7	6	3	3	3	3	1
69	1	1	10	10	9	10	10	10	9	10	10	10	9	10	5	10	9	8	9	10	7	7	8	8	8	8	10	10	10	8	8	4	7	6	6	4
62	1	3	9	6	0	3	3	8	7	4	4	9	7	5	0	5	4	5	4	5	4	0	2	2	5	2	3	2	7	5	0	2	3	2	2	2
66	1	10	9	10	3	3	10	9	3	10	10	8	8	6	2	6	10	10	6	10	7	4	3	9	10	4	1	7	10	5	0	0	4	6	0	5
82	1	2	10	10	10	7	7	7	10	10	10	10	10	10	7	7	4	2	3	10	10	10	8	9	10	10	10	10	10	10	10	10	10	3	1	2
51	1	2	6	6	6	6	6	6	6	6	6	6	6	6	6	6	2	2	2	10	1	0	0	6	7	7	10	10	7	7	6	0	0	0	0	0
51	1	2	10	9	6	8	6	9	9	10	10	10	10	8	0	9	1	0	0	6	3	3	6	6	6	9	9	3	3	3	3	3	6	1	1	2
80	1	1	10	9	10	0	10	10	10	10	10	10	10	10	9	7	4	6	3	10	8	8	0	9	9	10	10	10	10	9	10	8	6	4	4	3
57	1	1	10	10	10	10	10	10	10	10	10	10	10	10	10	10	10	10	10	10	10	10	10	10	10	10	10	10	10	10	10	10	5	5	6	7
57	1	1	10	10	8	0	10	10	10	10	10	10	10	8	10	8	8	8	8	10	10	7	0	10	9	9	10	10	10	8	8	10	7	5	8	5
73	2	1	10	9	1	8	9	9	8	4	8	9	6	3	3	5	6	8	3	10	8	1	7	9	8	7	3	8	8	5	2	2	4	6	7	3
82	2	3	2	4	0	5	2	0	0	0	0	0	0	0	0	2	4	2	6	2	3	0	3	2	0	0	0	0	0	0	0	0	1	3	2	4
50	2	7	3	1	0	1	0	1	1	1	0	3	1	0	0	1	0	0	0	0	0	0	0	0	0	0	0	0	0	0	0	0	0	0	0	0
77	2	3	4	5	0	5	10	5	4	3	5	9	8	0	3	3	3	3	3	3	3	0	3	7	4	3	2	4	5	7	0	2	1	0	2	1
54	1	1	6	7	4	4	5	6	5	6	5	6	6	1	2	3	3	5	0	3	2	0	1	2	1	1	0	1	2	0	0	0	0	0	0	0
53	1	1	10	9	0	7	8	8	4	10	8	6	5	2	4	2	2	2	3	3	4	0	4	6	4	1	10	2	4	4	0	1	0	0	0	0
53	1	1	10	9	6	8	9	9	8	10	9	8	8	8	10	4	7	4	3	10	8	0	7	7	7	5	10	5	4	5	0	4	0	0	0	0
53	1	1	3	6	0	5	6	5	1	10	5	5	5	0	3	1	0	2	3	1	4	0	5	6	4	2	10	4	4	4	0	1	0	0	0	0
53	1	1	2	6	0	7	8	5	2	10	5	5	5	0	2	2	3	3	4	1	1	0	2	5	4	1	0	4	4	4	0	2	0	0	0	0
53	1	1	2	3	0	2	4	4	0	0	5	4	5	0	4	2	2	3	0	1	2	0	1	4	4	0	0	4	4	4	0	3	1	0	1	0
71	1	3	7	8	4	6	4	6	5	6	7	7	7	6	4	4	4	3	9	5	5	0	4	2	3	4	2	3	4	2	0	0	2	2	2	5
67	2	3	10	6	6	6	3	10	6	9	9	9	9	3	6	6	3	3	3	10	6	6	4	3	8	6	9	8	9	8	3	6	6	3	3	3
55	1	3	3	4	2	5	3	2	3	1	2	4	4	1	0	2	4	2	2	1	3	0	2	2	1	1	0	1	1	1	0	0	2	2	1	1
68	2	2	2	5	6	5	5	5	5	8	10	10	8	8	10	5	6	6	7	0	1	0	0	0	0	0	0	0	0	0	0	0	3	5	5	5
53	1	2	6	3	0	0	6	3	3	3	6	4	5	0	0	3	0	0	0	1	1	1	1	1	1	1	1	4	4	4	1	0	1	0	0	0
59	2	7	0	1	0	0	0	0	0	0	0	0	0	0	0	1	0	0	2	0	0	0	0	0	0	0	0	0	0	0	0	0	0	0	0	1
87	2	3	10	7	4	7	7	9	6	10	10	10	9	5	3	5	1	5	3	3	5	0	5	5	4	4	4	7	7	5	5	1	3	3	3	1
87	2	2	10	10	10	10	10	10	10	10	10	10	10	10	10	10	6	5	1	10	10	10	10	10	10	10	10	10	10	10	10	10	10	5	5	5
56	1	12	10	3	7	6	10	10	10	10	10	10	8	0	5	0	10	0	7	10	8	5	4	8	5	5	8	10	10	8	0	0	8	9	7	5
72	1	1	6	8	5	3	5	9	5	10	4	8	5	5	3	6	6	5	0	4	5	1	3	4	5	3	4	2	5	3	1	2	3	3	3	0
72	1	1	6	6	0	0	6	3	2	4	4	5	3	2	2	3	3	3	0	3	4	0	0	4	4	2	3	2	2	1	3	3	2	2	3	3
72	1	1	3	4	0	0	4	4	2	3	2	2	2	1	3	3	2	3	3	0	2	0	0	2	1	0	0	1	1	0	1	2	1	2	2	0
93	2	7	8	7	7	7	8	7	7	7	7	7	7	8	7	7	0	0	0	6	5	4	3	2	3	2	3	2	2	2	3	4	4	0	0	0
93	2	7	3	3	0	3	6	6	3	3	3	3	3	0	0	3	3	0	0	0	1	0	1	1	1	1	1	0	0	0	0	0	0	0	0	0
93	2	7	6	6	0	4	3	4	2	1	2	6	6	0	1	4	3	0	0	0	2	0	3	1	3	1	0	1	2	1	0	0	1	0	0	0
24	1	8	10	3	10	3	8	6	9	10	10	10	10	3	0	0	0	0	0	10	1	10	3	8	6	6	10	10	10	10	3	0	0	0	0	0
24	1	8	10	4	8	1	8	7	5	9	10	10	10	3	0	8	0	0	0	10	2	8	0	7	6	4	8	10	10	10	0	0	2	0	0	0
76	1	2	10	3	0	4	4	10	7	10	9	10	10	7	4	7	2	2	2	10	2	2	5	5	8	5	8	8	8	8	2	2	2	0	0	0
76	1	2	10	7	0	7	7	10	8	10	10	10	10	10	8	7	3	3	3	10	5	0	5	7	7	7	10	10	10	10	10	4	2	1	1	1
69	2	3	10	9	0	4	5	10	6	7	8	10	8	2	0	5	5	5	3	10	8	0	3	4	8	4	5	7	10	7	1	0	4	4	5	4
70	2	1	10	9	0	0	10	10	9	10	10	10	9	4	4	4	4	3	2	0	0	0	0	0	0	0	0	0	0	0	0	0	0	0	0	0
58	2	11	10	3	0	7	4	6	3	10	2	8	2	0	0	2	4	4	4	10	0	0	1	2	6	1	10	4	4	0	0	0	0	0	4	4
81	2	7	10	10	10	10	10	9	9	9	9	9	9	9	9	9	0	0	0	7	7	7	7	7	7	7	7	7	7	7	7	7	7	0	0	0
56	2	7	0	1	0	0	0	0	0	0	0	0	0	0	0	1	0	0	2	0	0	0	0	0	0	0	0	0	0	0	0	0	0	0	0	1
90	2	7	10	10	9	10	10	10	10	10	10	10	10	9	9	10	6	6	6	8	8	8	8	8	8	8	8	8	8	8	8	5	8	5	5	5
37	1	1	2	3	0	0	2	3	2	2	3	3	2	7	0	2	3	0	0	0	0	0	0	0	0	0	0	0	0	0	4	0	0	0	0	0
79	1	11	5	5	0	0	3	8	5	2	8	8	8	0	0	5	4	3	2	3	3	0	0	1	6	4	1	5	6	6	0	0	3	2	2	1
29	1	6	10	9	10	1	7	10	8	10	10	10	9	10	0	10	2	0	6	3	1	0	0	5	2	0	0	0	4	0	0	0	1	0	0	0
65	2		10	8	0	6	6	10	8	9	9	9	9	0	5	5	8	4	0	7	7	0	6	6	9	7	8	8	8	8	0	5	5	8	4	0
47	1	9	3	8	0	0	3	5	1	0	3	6	3	1	6	5	2	4	0	1	5	0	0	3	3	1	0	0	3	3	0	3	5	2	4	0
55	1	3	3	8	1	1	2	8	2	0	2	8	2	0	2	6	3	6	5	3	8	1	1	1	7	2	0	2	8	2	0	2	5	3	5	5
59	1	12	10	9	9	4	10	10	9	10	10	10	10	10	10	9	5	8	3	10	8	8	3	10	10	9	10	10	10	10	10	8	7	3	6	2
70	1	3	7	5	0	5	5	5	2	7	3	7	2	8	3	3	3	3	2	6	4	0	4	4	4	2	7	2	6	1	1	1	2	2	2	1
74	1	11	10	8	0	2	9	10	5	8	10	10	10	5	2	8	2	4	1	7	4	0	1	4	7	4	5	9	10	10	0	1	4	0	0	0
33	2	9	10	9	9	7	10	10	10	10	10	10	10	10	8	8	8	8	0	10	9	9	7	10	10	10	10	10	10	10	10	9	8	8	8	0
70	1	12	10	10	10	1	9	10	10	10	10	10	10	10	6	8	6	3	5	10	10	10	1	9	10	10	10	10	10	10	10	5	8	5	2	4
35	2	3	5	10	0	0	5	7	3	4	6	10	2	0	0	7	4	7	2	7	10	0	0	9	8	6	4	0	10	4	0	0	9	7	1	2
51	1	3	3	6	0	4	4	7	5	8	2	7	5	0	7	2	1	3	3	3	5	0	3	3	6	4	7	2	6	4	0	7	2	0	3	2
51	1	3	8	6	3	7	7	9	7	10	8	7	5	0	9	3	2	3	2	8	5	2	3	6	8	5	8	7	7	4	0	7	2	2	3	2
51	1	3	7	7	0	4	4	8	5	3	6	7	5	0	9	2	1	3	6	7	6	0	4	4	7	5	2	6	7	5	0	7	2	1	3	3
24	1	1	10	6	0	0	4	8	7	10	9	10	5	2	0	2	0	0	0	5	5	0	0	3	6	4	10	6	9	0	0	0	1	0	0	0
24	1	1	10	7	0	0	4	9	8	10	9	10	7	4	0	3	0	0	0	10	6	0	0	4	9	8	10	9	10	7	4	0	3	0	0	0
24	1	1	10	9	0	0	5	10	10	10	10	10	9	8	0	4	0	0	0	10	7	0	0	4	9	8	10	9	10	7	4	0	3	0	0	0
88	2	7	9	6	9	3	7	7	6	9	10	10	8	6	6	6	0	0	0	9	6	9	3	7	7	6	10	9	9	9	6	7	6	0	0	0
54	1	2	2	3	0	2	2	2	2	0	1	1	2	0	0	2	2	2	2	5	2	0	5	2	2	2	2	2	4	4	0	0	2	2	2	2
59	1	3	10	8	0	0	6	10	6	6	9	7	5	0	6	3	6	3	1	9	7	0	0	5	9	5	5	8	7	4	0	5	3	4	3	1
59	1	3	10	5	5	3	6	7	7	8	10	10	7	3	6	5	2	3	3	9	4	4	0	5	6	6	7	8	8	6	2	6	3	2	3	2
73	1	2	2	2	0	0	1	0	1	1	1	4	1	0	0	2	0	0	0	3	3	0	3	3	3	0	0	4	3	4	0	0	0	0	0	0
70	1	2	10	6	0	0	9	9	9	6	9	9	9	6	3	6	0	0	0	6	1	0	0	7	5	5	7	4	7	4	0	0	0	0	0	0
70	1	2	10	4	0	0	7	4	4	7	6	6	6	0	0	3	0	0	0	8	1	1	0	4	4	4	4	0	4	6	3	0	0	0	0	0
70	1	2	10	6	1	5	5	4	3	8	8	4	5	4	1	3	4	1	0	10	5	0	0	8	5	5	9	5	5	5	2	2	4	0	0	0
70	1	2	10	6	0	0	4	9	9	10	9	9	9	3	3	1	0	0	0	5	3	3	3	5	6	5	5	4	4	4	5	4	3	1	1	0
28	1	9	0	0	0	7	3	3	0	0	0	1	0	0	0	0	2	3	3	0	0	0	3	1	2	0	0	0	0	0	0	0	0	0	1	1
72	2	12	10	9	10	2	7	10	9	10	10	10	10	9	5	5	6	5	0	0	8	0	0	3	0	0	0	0	4	0	0	3	2	0	0	0
32	1	6	2	2	0	0	1	0	1	0	0	0	0	1	0	5	1	1	1	1	2	0	0	0	0	0	0	0	0	0	1	0	2	1	1	1
58	1	3	10	8	9	3	7	9	10	8	10	10	9	9	8	5	3	5	3	9	7	7	2	6	8	9	7	9	9	7	7	6	4	2	4	2
58	1	3	10	9	9	4	8	10	10	10	10	10	10	10	8	5	4	5	3	10	9	7	3	8	10	10	10	10	10	10	10	8	5	3	5	2
58	1	3	10	10	9	4	6	10	10	10	10	10	10	10	8	6	4	5	4	10	10	9	3	10	10	10	10	10	10	10	10	7	5	3	5	2
58	1	3	10	9	9	4	8	10	10	10	10	10	10	10	8	5	4	5	3	10	8	9	3	7	9	10	8	10	10	9	9	8	5	3	5	3
58	1	3	10	7	8	3	6	10	8	10	10	10	10	10	9	5	3	4	3	10	6	7	2	5	10	8	10	10	10	10	10	9	4	2	4	2
26	1	9	5	7	0	0	6	5	3	5	2	10	10	0	2	8	3	8	0	3	5	0	0	4	3	2	4	1	8	7	0	1	5	2	6	0
34	1	4	0	8	0	8	3	0	0	0	0	5	0	0	0	5	1	6	5	0	4	0	4	3	0	0	0	0	0	0	0	0	0	2	1	2
61	2	7	10	7	0	7	5	8	7	10	8	10	8	10	8	2	8	5	7	10	2	0	4	4	7	7	10	8	10	7	10	7	0	2	1	3
59	2	2	8	8	5	5	5	8	4	5	8	7	7	7	0	5	7	1	0	2	2	0	1	2	2	1	5	2	2	4	0	0	2	1	1	0
60	2	2	3	3	3	0	3	2	1	1	2	0	2	0	0	2	0	0	0	1	0	0	2	3	2	1	1	0	0	0	0	0	0	0	0	0
69	2	7	3	1	1	0	0	1	1	1	0	1	1	0	0	1	0	0	0	0	0	0	0	0	0	0	0	0	0	0	0	0	0	0	0	0
65	1	8	10	8	9	6	7	9	8	10	10	10	9	0	2	4	3	3	4	10	8	1	5	6	8	6	10	10	9	8	0	3	3	3	3	3
58	1	1	10	9	0	4	8	7	7	10	10	10	9	8	0	2	2	3	6	8	6	0	2	6	4	2	5	2	3	2	2	0	2	2	2	2
70	2	9	10	10	10	10	10	10	10	10	10	10	10	10	10	10	10	10	0	10	10	10	10	10	10	10	10	10	10	10	10	10	10	10	10	0
70	2	9	10	10	10	6	10	10	10	10	10	10	10	10	10	10	10	10	10	10	10	10	6	10	10	10	10	10	10	10	10	10	10	10	10	10
53	2	7	0	3	0	0	0	4	5	4	5	5	5	0	0	3	0	3	3	0	0	0	0	0	0	0	0	0	0	0	0	0	0	0	0	0
49	1	1	10	9	0	9	7	10	3	10	10	10	10	10	0	0	0	3	0	7	7	6	8	8	9	3	8	8	10	10	10	0	0	0	0	0
74	1	3	10	10	10	8	6	10	10	10	10	10	10	10	10	7	3	7	3	10	9	10	7	9	10	10	10	10	10	10	10	10	6	2	6	2
74	1	3	10	9	10	7	9	10	10	10	10	10	10	10	10	6	5	6	5	10	9	10	7	9	10	10	10	10	10	10	10	10	6	5	6	5
73	1	1	10	10	10	10	10	10	10	10	10	10	10	10	10	10	10	10	10	10	10	10	10	10	10	10	10	10	10	10	10	10	10	10	10	10
71	1	5	4	6	1	5	5	6	4	4	6	7	7	0	0	4	3	4	3	3	4	0	4	4	5	4	4	5	7	6	0	0	3	3	3	2
71	1	5	4	6	1	5	5	6	5	5	6	7	7	0	0	5	3	4	3	3	4	0	4	4	5	4	4	4	6	0	0	0	3	3	2	1
40	2	6	10	8	10	0	10	6	8	10	10	9	9	9	0	3	5	2	0	10	3	7	0	8	4	7	2	10	8	7	0	0	2	5	4	2
80	1	2	10	10	10	9	10	10	10	10	10	10	10	10	9	10	5	8	0	10	10	10	3	10	10	10	10	10	10	10	10	10	10	0	0	0
87	2	4	10	7	0	6	6	0	7	10	8	8	7	2	0	6	2	1	4	7	8	0	4	2	4	4	9	9	8	6	2	0	4	1	4	1
74	1	2	6	0	0	5	5	5	0	5	7	5	6	0	0	0	2	1	1	5	0	0	6	6	6	4	4	7	7	7	0	0	0	0	0	0
74	1	2	7	0	0	6	6	6	3	6	6	6	7	0	0	0	1	1	1	7	0	0	7	7	7	7	7	7	5	7	0	0	0	1	0	0
74	1	2	8	6	0	6	6	6	4	5	6	6	7	6	0	3	2	0	1	6	0	0	6	4	5	4	6	6	6	6	0	0	0	1	1	1
74	1	2	7	0	0	6	6	7	6	6	7	7	7	0	0	0	2	1	1	5	5	0	2	3	5	2	1	5	5	6	5	1	4	3	1	3
62	2	5	10	8	7	9	9	9	9	10	10	10	9	8	8	5	3	5	3	8	7	4	4	4	6	6	5	6	7	5	3	3	3	2	1	2
62	2	5	10	9	8	8	8	8	9	10	10	10	9	7	3	6	2	6	5	8	7	4	4	6	6	4	5	6	5	3	3	3	1	3	2	2
62	1	5	0	1	0	0	0	0	0	0	0	0	0	0	0	5	5	4	6	0	1	0	0	0	0	0	0	0	0	0	0	0	1	2	4	2
64	1	1	3	7	1	5	4	8	5	4	6	8	8	0	3	2	8	4	1	3	7	0	1	5	8	5	4	6	8	8	0	3	2	8	4	1
84	1	3	3	6	3	3	3	3	3	3	2	4	4	2	2	3	3	3	0	1	3	1	1	1	1	1	1	0	2	1	0	1	1	1	2	0
84	1	3	2	7	1	0	3	3	0	0	0	3	0	0	2	1	1	1	2	1	5	1	0	2	2	0	0	0	2	0	0	1	1	1	1	1
71	1	7	8	2	2	5	5	5	1	0	3	3	2	0	0	5	2	2	1	5	1	1	2	1	1	1	0	4	1	2	0	0	2	2	2	1
52	1	1	4	6	0	6	6	6	6	10	6	8	6	10	5	1	0	0	4	3	5	0	3	4	4	4	10	4	4	4	10	4	0	0	0	0
62	1	5	0	2	0	1	0	0	0	1	1	1	1	0	0	6	4	6	5	0	0	0	0	0	0	0	0	0	0	0	0	0	1	2	3	2
72	1	3	10	9	0	9	7	10	9	10	10	10	10	5	0	7	3	5	7	10	7	0	7	6	10	9	10	10	10	10	5	0	4	3	3	4
94	2	7	9	9	9	8	9	8	9	8	9	8	9	9	9	9	0	0	0	6	6	6	6	6	6	6	6	4	6	6	5	6	3	0	0	0
77	1	2	7	7	6	7	7	6	6	8	8	8	7	6	7	7	5	5	5	7	3	0	0	5	5	5	10	6	6	6	0	2	0	0	0	0
77	1	2	7	8	1	7	4	7	8	7	8	7	8	7	3	8	5	5	7	5	3	3	3	3	4	3	4	5	6	4	5	5	6	5	5	6
77	1	2	8	4	5	3	3	8	5	7	7	8	8	4	4	5	1	2	0	3	3	0	0	3	6	6	9	9	9	9	6	3	6	0	2	0
77	1	2	9	5	0	0	3	5	5	9	6	6	6	3	3	3	1	2	0	8	5	0	5	2	2	2	5	5	6	3	0	0	5	2	1	2
74	2	2	10	7	10	8	5	8	8	8	5	8	10	5	5	4	3	3	4	8	9	10	8	8	7	8	8	8	9	8	8	2	3	3	7	0
99	1	1	10	9	10	7	10	10	10	10	10	10	10	9	8	4	5	4	4	10	9	7	7	10	10	9	10	10	10	9	9	8	4	5	4	4
60	2	7	0	0	0	0	0	0	0	0	0	0	2	2	0	0	1	1	3	0	0	0	2	1	0	0	0	0	1	1	0	0	0	1	1	1
60	2	7	0	0	0	5	2	1	1	0	4	4	0	0	0	0	0	0	5	0	0	0	1	0	1	0	0	0	0	0	0	0	0	0	0	2
58	1	12	10	2	2	3	8	9	9	8	10	10	9	0	0	8	2	1	6	10	2	0	2	6	7	6	0	8	8	7	0	0	5	1	0	6
68	1	6	10	9	0	0	9	9	4	10	10	10	9	0	0	8	3	4	4	10	8	0	0	9	8	2	10	8	8	8	0	0	5	0	0	4
87	2	3	10	10	4	8	8	10	10	10	10	10	10	8	8	8	6	6	7	10	10	4	5	4	10	8	10	10	10	10	7	8	6	3	3	4
50	1	3	10	5	3	4	6	6	5	6	5	7	5	0	3	1	2	2	2	8	4	3	3	5	5	4	5	5	6	5	0	3	1	2	2	2
50	1	3	2	3	3	3	3	3	2	0	2	3	3	0	3	2	2	2	2	1	2	2	1	2	2	1	0	1	2	2	0	2	1	1	1	1
50	1	3	3	4	1	3	6	7	1	0	6	6	4	1	3	1	3	2	2	2	4	1	2	6	6	0	0	5	5	3	1	2	1	2	2	1
50	1	3	10	5	3	4	6	6	5	6	5	7	5	0	3	1	2	2	2	9	5	2	3	6	5	5	5	5	6	5	0	5	3	1	2	2
89	2	7	10	10	9	10	10	10	10	10	10	10	10	10	10	10	5	5	5	10	10	8	10	10	10	10	10	10	10	10	10	10	10	5	5	5
89	2	7	10	10	10	10	10	10	10	10	10	10	10	10	10	10	5	5	5	10	10	10	10	10	10	10	10	10	10	10	10	10	10	5	5	5
65	2	1	10	10	10	6	6	9	9	9	10	10	9	10	3	8	10	8	0	10	8	10	4	4	7	8	9	10	10	7	10	1	8	7	8	0
65	2	1	10	8	10	6	7	8	8	10	10	10	8	10	3	3	5	3	6	10	7	10	4	5	7	7	9	8	9	6	9	1	1	3	2	2
65	2	1	10	8	10	6	7	8	8	10	10	10	8	10	3	3	5	3	6	10	7	10	4	5	7	7	9	8	9	6	9	1	1	3	2	2
65	2	1	10	7	10	4	5	7	7	9	8	9	6	9	1	1	3	2	5	9	5	4	3	4	6	6	8	7	7	5	3	0	0	1	0	1
65	2	1	10	6	4	3	4	6	6	8	7	7	6	3	0	2	0	1	0	6	5	2	1	4	5	5	6	6	6	5	1	0	0	0	0	0
65	2	1	6	5	2	1	4	5	5	6	6	6	5	1	0	0	0	0	0	4	3	0	0	3	4	4	4	4	5	4	0	0	0	0	0	0
65	2	1	5	4	0	0	4	4	4	4	4	5	4	0	0	0	0	0	3	3	3	0	0	2	3	3	3	4	4	3	0	0	0	0	0	0
65	2	1	3	3	0	0	2	3	3	3	4	4	3	0	0	0	0	0	0	1	1	0	0	0	1	0	1	2	2	0	0	0	0	0	0	0
68	1	2	7	7	0	6	6	7	7	7	7	7	7	5	3	6	0	0	0	6	3	0	5	5	6	4	4	4	4	8	0	0	3	0	0	0
76	2	3	0	3	0	3	1	1	1	0	0	0	0	0	0	3	1	1	1	0	2	0	2	1	1	0	0	0	0	0	0	0	2	1	1	1
80	1	2	6	8	0	3	2	4	3	0	3	3	3	0	3	1	1	0	0	2	3	0	3	3	3	3	3	3	3	3	0	0	0	0	0	0
60	2	2	5	2	3	5	5	8	2	0	2	3	3	0	0	3	1	2	0	0	1	0	1	2	1	0	0	1	0	1	0	0	1	1	0	0
52	1	1	6	7	1	9	10	9	8	7	9	9	8	5	1	2	2	3	1	6	6	1	8	9	9	7	6	8	8	8	5	0	2	2	3	1
53	1	1	6	6	1	8	9	9	7	6	8	8	8	5	0	2	2	3	1	6	6	1	7	9	8	6	5	7	8	8	5	0	2	2	3	1
68	1	3	10	8	8	6	8	10	9	10	10	10	10	10	10	5	4	5	2	10	5	7	4	7	10	7	8	10	10	10	10	9	3	2	3	1
74	1	5	3	8	0	2	0	6	7	6	5	5	5	0	0	6	7	5	8	0	2	0	1	0	1	0	0	0	0	0	0	0	2	3	3	3
74	1	5	3	8	0	2	0	6	7	6	5	6	6	0	0	6	6	4	8	0	2	0	1	0	1	0	0	0	0	0	0	0	2	3	3	2
61	1	3	10	10	0	7	8	7	7	10	10	7	8	0	2	1	2	3	5	10	9	0	7	7	7	7	10	10	7	8	2	1	1	1	2	3
72	1	9	10	10	10	10	6	6	8	9	9	9	9	0	3	5	5	6	6	8	8	8	10	10	6	6	9	9	9	9	0	3	5	5	6	6
73	1	7	1	3	1	1	1	3	1	3	3	3	3	3	3	3	0	0	0	0	0	0	0	0	0	0	0	0	0	0	0	0	0	0	0	0
68	1	4	10	5	0	6	8	0	6	7	5	6	4	0	0	3	3	2	5	2	4	0	6	3	0	2	2	0	4	2	0	0	4	3	2	4
70	2	5	3	5	3	5	5	7	5	6	8	10	8	2	3	4	3	2	3	3	5	1	4	4	4	4	4	5	6	6	0	1	3	3	2	2
70	2	5	3	7	0	4	4	8	8	8	9	10	9	1	2	5	4	1	1	3	6	2	4	4	4	5	5	5	6	6	0	1	3	4	2	1
31	1	9	3	6	0	8	6	6	3	0	0	4	0	0	0	3	3	1	2	3	3	0	5	5	5	3	0	0	3	0	0	0	3	3	1	1
71	1	2	10	8	2	8	5	8	4	8	7	8	7	4	2	7	4	5	5	5	5	0	5	5	5	5	4	5	5	8	2	2	8	5	5	5
57	1	11	5	5	0	3	4	5	1	5	6	7	5	4	0	4	3	3	0	2	4	0	2	3	3	0	3	4	6	4	3	0	3	1	1	0
47	1	4	0	5	0	5	3	0	0	0	0	0	0	0	0	5	6	4	5	0	3	0	1	1	0	0	0	0	0	0	0	0	2	0	1	1
62	2	9	5	3	0	0	0	5	0	0	0	5	5	0	0	0	0	0	0	3	3	0	0	0	3	0	0	0	5	5	0	0	0	0	0	0
67	1	3	2	5	1	2	3	2	1	0	1	3	1	0	0	1	0	1	3	1	4	1	1	3	0	0	0	1	2	0	0	0	1	0	1	2
67	1	3	0	4	0	0	1	3	2	0	0	6	2	0	2	1	2	2	5	0	3	0	0	1	2	2	0	0	4	2	0	2	1	1	1	2
67	1	3	1	5	0	2	3	2	1	0	0	3	0	0	0	1	0	1	5	1	5	0	1	2	1	1	0	0	2	0	0	0	1	0	1	3
67	1	3	1	7	0	2	3	2	1	0	0	7	0	0	0	1	0	2	7	1	5	0	2	3	2	1	0	0	5	0	0	0	1	0	1	3
73	1	2	10	4	10	4	10	10	10	10	10	10	10	7	9	7	4	3	2	10	1	1	1	7	7	7	9	10	10	10	0	1	4	1	1	1
73	1	1	5	6	1	0	5	5	4	4	5	5	4	3	3	4	2	0	0	2	3	0	0	2	3	2	1	3	3	1	0	1	2	1	0	0
82	2	7	10	8	8	8	8	7	7	7	9	9	9	7	7	7	0	0	0	6	6	4	6	3	5	4	4	5	6	6	4	3	4	0	0	0
82	2	7	9	9	9	9	9	8	9	9	9	9	9	9	9	9	0	0	0	6	6	6	6	6	4	6	6	8	9	7	7	6	7	0	0	0
66	1	6	3	2	0	6	4	8	0	0	1	6	8	0	3	3	0	0	2	1	1	0	1	5	4	0	0	0	4	1	0	0	1	0	1	0
88	2	9	9	9	0	7	8	8	5	9	9	9	8	0	0	7	7	9	0	9	9	0	4	4	7	5	4	5	5	4	0	0	5	4	4	0
67	2	2	10	4	0	4	4	4	4	9	10	10	7	0	0	1	8	8	1	4	2	0	1	1	4	4	6	1	4	4	0	0	4	1	1	1
67	2	2	10	3	0	6	9	3	3	9	8	8	6	0	0	5	3	2	2	4	4	0	4	4	4	4	4	4	4	4	4	0	4	5	5	5
23	1	4	0	0	0	3	3	0	0	0	0	0	0	0	0	0	4	1	2	0	2	0	2	3	0	0	0	0	0	0	0	0	2	2	2	3
75	2	8	3	2	0	0	4	3	2	0	0	5	4	0	0	2	4	8	2	2	2	0	0	4	2	1	0	0	3	0	0	0	2	4	2	4
52	2	9	10	8	8	7	7	8	8	9	9	9	9	0	9	6	6	6	0	7	7	7	5	5	5	5	5	5	5	5	0	5	5	5	5	5
75	1	9	10	8	8	7	7	8	8	9	9	9	9	0	9	6	6	6	0	9	8	8	7	7	8	8	9	9	9	9	0	9	5	5	5	0
40	1	2	9	5	3	1	2	8	2	3	8	5	5	2	1	2	4	1	3	3	4	0	1	4	1	1	4	0	4	4	1	1	4	3	1	1
77	2	3	10	10	9	9	9	10	10	10	10	10	10	10	9	9	7	9	7	10	9	9	9	9	10	9	9	10	10	10	10	9	8	7	9	7
77	2	3	10	10	9	9	9	10	10	10	10	10	10	10	9	9	7	9	7	10	9	9	9	9	10	9	9	10	10	10	10	9	8	7	9	7
49	1	6	10	7	10	3	9	9	9	10	10	10	10	9	1	3	1	0	6	10	10	10	1	10	10	10	10	10	10	10	10	0	7	5	2	10
71	2	7	2	7	0	2	0	0	0	2	3	5	5	0	0	2	5	5	5	3	9	0	0	0	0	0	3	3	6	6	0	0	0	5	5	5
60	1	3	10	10	6	10	9	10	10	10	10	10	10	10	9	6	5	4	4	10	8	4	8	7	10	10	10	10	10	10	10	9	5	3	4	3
60	1	3	10	10	6	8	9	10	10	10	10	10	10	10	10	6	4	7	4	10	7	6	7	8	10	10	10	10	10	10	10	10	5	4	6	3
72	2	7	9	9	9	9	9	9	9	9	9	9	9	9	9	9	5	5	5	7	7	7	7	7	7	7	7	7	7	7	7	7	7	4	4	4
72	2	7	9	9	9	9	9	9	9	9	9	9	9	9	9	9	5	5	5	7	7	7	7	7	7	7	7	7	7	7	7	7	7	5	5	5
37	2	1	10	8	2	7	5	9	9	10	10	10	9	5	0	0	0	0	7	10	8	0	7	5	8	9	10	10	10	8	4	0	0	0	0	7
76	1	9	5	5	0	0	3	5	0	0	1	10	5	0	0	0	0	0	0	3	0	0	0	3	3	0	0	1	10	5	0	0	0	0	0	0
85	1	3	10	8	8	3	8	8	9	8	9	9	8	5	8	5	2	5	3	10	6	7	2	7	7	7	6	8	8	7	4	7	4	0	4	2
85	1	3	10	8	8	3	9	10	10	10	10	10	10	8	10	5	3	8	3	7	7	7	3	8	6	6	9	10	10	7	3	8	3	2	6	2
85	1	3	10	8	8	3	9	10	10	10	10	10	10	8	10	5	3	8	3	10	8	8	3	9	10	9	9	10	10	10	8	9	5	3	8	2
85	1	3	10	8	7	3	8	9	9	10	10	10	10	8	7	5	3	5	3	10	8	6	3	8	9	8	9	10	10	10	8	7	5	3	5	3
53	1	3	0	0	0	7	4	0	0	0	0	0	1	0	0	0	0	0	4	0	0	0	5	3	0	0	0	0	0	0	0	0	0	0	0	2
33	1	6	10	8	4	0	10	6	8	9	10	10	10	0	0	6	8	5	8	10	3	3	0	10	4	5	1	9	8	7	0	0	2	2	2	6
65	1	5	7	6	2	3	5	5	5	4	5	4	6	5	0	4	3	3	4	3	5	0	3	3	3	3	3	3	3	4	0	0	3	2	3	2
65	1	5	7	6	3	2	5	6	5	5	5	4	6	5	1	4	3	3	4	3	5	0	4	4	4	3	3	3	3	3	0	0	3	2	3	2
79	1	2	1	10	4	1	4	1	2	1	1	1	1	2	4	1	5	5	5	3	5	0	2	5	5	5	6	6	5	6	0	2	2	5	6	6
73	2	8	10	7	10	1	9	5	8	10	10	9	9	0	4	3	3	2	2	10	7	9	1	8	5	6	8	8	8	8	0	4	3	2	2	2
73	1	2	2	5	0	4	4	4	3	6	4	4	4	0	1	4	5	5	7	5	3	0	3	2	3	2	3	4	5	4	0	3	2	0	1	0
73	1	2	3	6	0	2	2	2	5	5	5	5	4	2	2	2	2	2	0	1	2	0	0	2	3	3	4	4	3	3	0	0	0	0	0	0
73	1	2	5	3	0	2	4	4	4	5	4	4	6	0	0	2	2	0	0	2	5	0	0	2	3	2	3	3	3	3	0	0	3	0	0	0
77	1	2	10	10	0	0	2	10	9	10	10	10	10	10	0	9	3	3	0	10	10	6	8	2	8	9	7	10	10	7	6	3	5	10	8	0
80	2	2	10	10	0	5	2	8	6	10	10	10	9	8	2	10	3	2	2	10	4	1	0	4	9	9	10	9	9	8	2	2	1	0	0	0
90	2	7	10	10	9	10	10	10	10	10	10	10	10	10	10	10	0	0	0	10	9	7	8	8	10	9	10	8	10	10	10	10	8	0	0	0
71	2	7	0	0	0	0	0	0	0	0	0	0	0	0	0	0	0	0	0	0	0	0	0	0	0	0	0	0	0	0	0	0	0	0	0	0
34	2	8	3	0	0	8	2	0	0	0	4	5	3	0	0	2	0	0	4	0	0	0	3	1	0	0	10	0	0	0	0	0	0	0	0	0
81	1	7	10	9	10	9	6	10	10	10	10	10	10	10	6	6	8	6	6	10	7	10	7	7	10	7	10	10	10	10	10	1	4	3	3	2
57	1	10	2	1	1	2	1	7	1	0	0	0	1	0	0	1	2	1	4	2	1	2	2	1	7	1	0	0	0	1	0	0	1	2	1	4
26	2	8	10	5	10	0	10	0	8	10	7	4	4	0	0	3	0	0	0	10	0	10	0	0	0	4	0	7	4	4	0	0	0	0	0	0
32	2	6	10	9	0	5	7	0	4	0	6	4	4	0	0	0	3	3	0	5	4	0	5	6	0	4	0	4	4	4	0	0	1	3	0	5
34	1	11	0	0	0	5	8	0	0	0	0	0	0	0	0	0	1	1	3	0	0	0	5	5	0	0	0	0	0	0	0	0	0	1	1	2
59	2	2	0	0	0	0	0	0	0	0	0	0	0	0	0	0	2	0	2	0	0	0	0	0	0	0	0	0	0	0	0	0	0	0	0	0
67	2	6	10	6	9	0	3	0	3	3	6	4	0	0	0	3	6	3	6	3	3	7	0	1	0	1	1	4	3	0	0	0	1	4	0	4
65	2	11	10	8	5	1	5	8	8	7	10	10	10	5	1	7	7	7	6	10	7	0	1	4	7	7	5	10	10	10	5	1	6	5	6	4
78	2	7	10	8	3	2	5	9	5	8	5	6	9	5	5	6	3	2	0	8	7	4	5	4	5	5	4	5	7	5	3	1	4	2	2	0
51	2	10	0	2	0	0	2	0	1	0	0	0	0	0	0	0	0	0	2	0	1	0	0	0	0	0	0	0	0	0	0	0	1	0	0	0
51	1	1	8	8	0	8	8	8	7	7	7	7	6	4	0	0	0	0	0	6	6	0	6	6	6	5	5	5	5	4	2	0	0	0	0	0
71	2	3	10	10	10	10	10	10	10	10	10	10	10	10	10	10	0	10	0	10	10	9	3	10	10	10	10	10	10	10	10	10	8	0	10	2
71	2	3	10	10	10	3	10	10	10	10	10	10	10	10	10	8	0	10	2	10	10	10	3	10	10	10	10	10	10	10	8	10	7	0	10	2
60	1	9	9	5	3	0	3	5	2	9	2	2	2	2	0	3	2	3	0	0	1	0	0	1	2	0	0	0	2	0	0	0	0	0	0	0
68	2	1	10	8	10	0	9	8	8	10	10	10	7	10	10	3	2	3	2	10	8	10	0	8	8	8	10	10	10	6	10	10	3	2	3	0
68	2	1	10	8	10	0	8	8	8	10	10	10	6	10	10	3	2	3	0	10	7	5	0	7	7	7	10	10	10	5	10	10	2	2	2	0
68	2	1	10	7	5	0	7	7	7	10	10	10	5	10	10	2	2	2	0	10	6	5	0	7	6	6	9	9	10	5	10	10	2	2	2	2
68	2	1	10	6	5	0	7	6	6	9	9	10	5	10	10	2	2	2	0	10	5	5	0	7	6	6	9	9	9	5	10	10	2	2	2	0
67	1	2	10	10	10	5	5	8	9	10	10	10	10	10	10	9	3	3	3	10	4	10	0	9	10	9	10	10	10	10	10	10	10	0	1	0
67	1	2	10	10	10	0	4	10	7	10	10	10	10	10	10	10	0	0	0	10	9	10	6	6	10	8	10	10	10	10	10	9	8	3	2	3
65	1	1	0	5	0	10	9	5	2	0	5	5	6	0	0	3	5	5	8	0	4	0	8	8	5	2	0	5	5	6	0	0	3	5	5	7
76	1	7	9	9	9	9	8	9	9	9	9	9	9	9	9	9	0	0	0	4	7	5	4	5	4	4	4	4	6	7	7	4	4	0	0	0
57	1	12	10	9	10	0	5	7	8	10	10	9	10	0	0	5	0	0	0	0	0	0	0	0	0	0	0	0	0	0	0	0	0	0	0	0
29	1	4	0	7	0	8	5	0	0	0	0	0	0	0	0	10	9	9	1	0	5	0	3	3	0	0	0	0	0	0	0	0	5	2	2	3
30	1	11	5	0	0	7	4	0	0	0	0	0	0	0	0	0	0	2	2	4	0	0	6	4	0	0	0	0	0	0	0	0	0	0	2	2
72	2	7	3	1	0	1	1	1	1	1	1	1	1	1	1	1	0	0	0	0	0	0	0	0	0	0	0	0	0	0	0	0	0	0	0	0
58	1	8	6	0	0	2	9	0	5	0	4	6	6	4	0	5	0	0	0	5	0	0	0	9	0	2	0	3	4	5	0	0	2	0	0	0
63	1	11	8	9	2	5	5	5	5	5	6	5	5	5	2	3	1	1	1	3	4	1	4	4	4	4	4	4	3	3	0	0	2	1	1	1
75	1	2	5	5	0	4	2	5	5	4	5	5	4	5	1	5	7	6	7	5	5	0	8	6	4	2	5	5	2	2	5	5	2	2	3	3
75	1	2	7	4	0	4	4	4	4	4	4	4	4	4	4	4	2	2	3	7	1	0	0	4	7	7	7	7	7	7	4	0	0	0	0	0
69	2	2	10	7	0	8	8	10	10	10	10	10	10	10	10	7	3	3	3	10	6	0	7	7	10	10	10	10	10	10	10	10	7	2	2	2
69	1	7	9	6	0	0	3	6	3	8	7	7	5	3	0	5	0	0	0	3	2	2	0	2	4	3	3	4	6	6	2	2	2	0	0	0
51	1	9	0	5	10	5	5	0	4	0	0	0	0	5	5	2	2	2	0	0	4	8	6	6	1	3	1	1	1	1	3	3	3	3	3	1
70	2	7	3	1	0	0	0	3	3	1	0	1	1	0	1	1	0	0	0	0	0	0	0	0	0	0	0	0	0	0	0	0	0	0	0	0
52	1	3	10	8	0	8	8	10	5	10	10	6	5	0	0	4	4	4	3	10	7	0	6	6	8	4	4	10	6	5	0	0	2	2	3	2
43	2	11	2	5	0	5	4	1	1	0	0	0	0	0	0	2	2	3	3	2	4	0	4	1	0	0	0	0	0	0	0	0	2	2	2	3
80	2	2	0	4	0	6	1	0	1	0	0	1	0	0	0	4	4	3	5	6	4	0	1	3	0	0	0	0	0	0	0	0	1	0	0	2
48	2	12	10	10	10	0	10	10	7	10	10	10	10	8	3	9	1	5	3	10	6	3	0	10	10	6	10	8	8	8	0	0	8	0	3	2
81	1	10	0	5	0	7	3	2	0	0	0	0	0	0	0	3	2	1	0	0	3	0	6	6	6	0	0	0	0	0	0	0	3	0	0	3
81	1	10	0	4	0	6	4	10	0	0	4	6	7	0	0	4	3	0	3	0	5	0	7	3	2	0	0	0	0	0	0	0	3	2	1	0
59	1	6	3	6	0	2	1	0	6	10	3	7	7	0	0	8	5	5	0	0	4	0	0	1	0	2	10	4	7	4	0	0	2	3	0	3
50	2	2	2	4	0	3	6	3	3	0	3	3	3	3	6	4	0	0	0	1	2	0	2	4	2	1	0	1	2	1	0	4	3	0	0	0
69	1	11	10	8	10	2	3	10	6	10	10	10	10	10	5	7	4	3	0	5	6	9	0	2	8	5	10	10	10	9	10	5	4	0	0	0
67	1	3	10	8	4	9	9	10	9	10	10	10	9	1	2	3	1	2	2	10	7	2	7	7	10	7	10	10	10	7	1	2	2	1	2	0
67	1	3	10	9	3	6	8	10	9	9	10	9	10	3	1	3	3	3	2	10	9	10	7	7	8	9	9	10	9	9	7	7	5	4	5	3
80	1	9	3	5	0	5	0	0	0	0	0	5	0	0	0	0	0	0	0	3	5	0	5	0	3	0	0	0	0	0	0	0	0	0	0	0
67	2	1	10	6	10	4	7	7	7	10	10	10	7	7	6	2	0	0	0	10	5	8	3	5	6	6	10	9	10	5	5	5	0	0	0	0
66	2	1	10	10	10	10	10	10	10	10	10	10	10	10	10	4	4	3	0	10	10	10	10	10	10	10	10	10	10	9	9	9	4	4	3	0
66	2	1	10	10	10	0	9	10	10	10	10	10	10	10	9	4	3	3	2	10	5	10	3	7	7	7	10	10	10	7	7	6	2	2	2	0
47	1	4	8	4	0	6	5	0	3	4	0	2	0	0	0	3	3	2	2	1	1	0	2	1	0	0	0	0	0	0	0	0	2	3	2	1
53	1	7	10	9	1	8	6	8	7	9	9	9	9	2	5	9	0	1	0	1	2	0	2	2	2	1	0	1	2	2	0	1	2	0	0	0
72	1	3	10	10	10	6	3	10	10	10	10	10	10	10	5	5	7	5	1	10	8	7	5	3	9	10	10	9	10	9	6	5	5	5	5	1
72	1	3	10	8	7	5	3	9	7	10	9	10	9	6	5	5	3	5	1	10	7	6	3	3	9	5	7	8	9	9	6	5	4	2	4	1
81	2	3	3	3	3	5	3	3	2	3	3	6	2	2	1	3	8	1	2	2	2	0	3	2	2	1	2	2	4	1	0	0	2	0	0	0
65	2	3	10	7	5	7	7	8	8	10	10	10	6	3	8	7	2	6	4	10	5	3	5	4	8	6	9	10	10	6	3	7	5	2	4	3
65	2	3	10	3	3	3	3	7	5	10	7	4	8	0	3	6	2	0	2	6	2	2	2	3	5	3	6	5	4	6	0	3	3	1	0	2
65	2	3	10	7	4	7	7	7	5	10	8	8	7	4	5	6	4	6	4	7	5	2	4	5	6	3	5	6	6	5	2	5	3	2	3	2
76	1	3	0	3	0	4	4	3	1	0	1	3	1	0	1	2	3	2	4	0	3	0	3	3	3	1	0	1	2	1	0	1	2	2	2	3
26	1	1	10	10	10	6	6	7	7	10	10	10	10	7	5	5	5	5	4	0	3	0	0	1	0	0	0	0	1	0	0	0	1	0	1	0
73	2	1	8	7	0	0	8	7	5	5	5	5	4	4	2	2	4	3	3	6	5	0	0	6	6	3	5	5	5	3	3	0	0	4	2	0
43	1	3	4	7	0	8	7	6	2	0	8	9	8	0	4	4	4	4	3	3	5	0	5	5	4	1	0	7	7	6	0	0	1	2	2	2
43	1	3	10	8	0	4	10	9	6	6	9	10	7	3	4	1	2	1	3	10	7	0	3	10	7	5	5	9	9	6	3	4	1	2	1	2
43	1	3	10	10	0	10	10	8	8	10	10	0	10	5	0	3	5	5	5	10	9	0	9	9	7	7	10	10	10	10	0	0	2	3	3	3
90	2	7	6	6	6	9	9	6	6	9	9	8	9	9	8	9	0	0	0	4	7	4	1	4	1	4	1	1	1	1	1	0	1	0	0	0
53	1	3	3	3	0	3	3	3	0	0	0	6	6	0	0	0	0	0	0	2	2	0	1	2	2	0	0	0	5	4	0	0	0	0	0	0
53	1	3	2	3	0	3	3	2	2	2	0	2	0	0	2	2	2	2	2	2	2	0	2	2	2	2	2	0	2	0	0	0	2	2	2	1
54	1	3	3	4	0	4	4	6	3	0	2	5	5	0	2	2	3	2	3	1	2	0	2	3	3	2	0	1	2	2	0	1	1	1	1	2
46	1	3	2	3	0	5	6	2	1	0	0	3	4	0	2	4	0	2	2	2	3	0	4	5	2	1	0	0	3	3	0	2	2	0	2	1
46	1	3	3	6	0	5	2	1	0	0	0	2	3	0	0	3	2	3	3	2	4	0	4	2	1	0	0	0	2	2	0	0	2	1	3	2
46	1	3	2	5	0	5	5	2	2	0	0	4	3	0	3	4	4	5	3	2	4	0	3	4	2	2	0	0	3	3	0	3	4	4	5	3
74	2	2	10	10	10	1	5	10	9	10	10	10	10	10	8	10	1	1	0	6	8	6	6	6	6	6	6	6	6	6	6	6	6	4	3	4
61	1	9	0	5	10	5	5	0	4	0	0	0	0	5	5	2	2	2	0	0	3	0	0	0	0	0	0	0	0	0	0	0	1	1	1	0
75	1	2	10	10	3	5	9	10	10	10	10	10	10	10	8	10	8	9	0	10	10	10	10	10	10	10	10	10	10	10	10	10	10	3	3	0
61	1	7	10	6	3	3	9	8	6	8	10	10	10	6	6	8	2	4	2	9	0	0	1	7	6	6	8	6	8	6	3	3	3	0	0	0
81	1	7	3	3	0	3	3	3	3	3	3	3	3	0	2	5	3	4	4	1	1	0	1	1	1	0	1	1	1	1	0	1	1	2	2	2
89	2	2	2	10	10	8	10	8	8	10	10	10	10	5	5	8	5	5	5	9	9	3	6	3	9	9	9	9	3	6	9	3	9	6	6	6
67	1	3	10	10	10	9	9	10	8	10	10	10	10	10	3	5	3	3	3	10	8	10	8	7	8	7	10	8	8	8	2	2	3	2	2	2
67	1	3	10	10	10	9	9	10	8	10	10	10	10	10	3	5	3	3	3	10	8	10	7	7	7	8	10	10	10	8	6	0	5	2	3	3
67	1	3	10	10	10	9	9	10	8	10	10	10	10	0	3	5	3	3	3	10	6	10	7	6	7	8	10	8	8	8	0	2	3	2	3	2
74	1	7	10	10	9	9	9	9	9	8	9	10	10	10	9	10	0	0	0	7	7	8	7	7	7	7	7	7	7	7	7	4	7	0	0	0
47	1	9	10	10	10	8	10	10	10	10	10	10	10	10	10	10	10	10	10	10	10	10	8	10	10	10	10	10	10	10	10	10	10	10	10	10
48	1	9	10	10	10	10	10	10	10	10	10	10	10	10	10	10	10	10	10	10	10	10	10	10	10	10	10	10	10	10	10	10	10	10	10	10
59	1	2	10	10	10	10	10	10	10	10	10	10	10	10	10	10	7	6	5	10	10	10	10	10	10	10	10	10	10	10	10	10	10	3	3	2
42	2	9	0	3	0	7	2	3	0	0	0	2	0	0	0	6	2	6	3	0	1	0	3	1	1	0	0	0	0	0	0	0	1	1	2	1
73	1	9	5	5	0	0	0	7	0	0	7	0	0	0	0	0	0	0	0	3	3	0	0	0	7	0	0	3	4	5	0	0	0	0	0	0
73	1	9	7	5	0	5	5	10	3	5	10	10	10	5	10	0	0	0	5	5	5	0	5	0	7	0	3	5	10	5	0	5	0	0	0	0
76	1	1	10	9	3	10	10	9	9	10	9	9	9	8	9	5	8	2	2	10	7	1	7	7	7	7	10	8	8	8	5	5	0	1	1	0
77	1	1	10	9	10	7	9	8	8	10	8	8	8	6	6	6	6	3	3	10	8	6	5	6	7	6	10	8	8	7	2	4	3	3	1	0
85	1	2	10	10	9	10	10	10	10	10	10	10	10	7	9	6	4	10	4	10	10	10	5	10	10	10	10	10	10	9	5	7	3	1	5	2
58	1	9	5	5	5	5	5	8	3	3	0	0	0	0	0	0	0	0	0	5	5	5	5	5	8	3	1	0	0	0	0	0	0	0	0	0
57	1	9	10	8	10	0	5	9	6	10	8	10	8	3	3	7	2	7	0	10	8	10	0	5	8	5	10	7	9	7	3	3	5	2	5	0
29	1	8	3	3	0	5	4	1	3	3	0	1	2	0	0	0	2	1	3	2	3	0	4	2	1	2	2	0	1	2	0	0	0	2	1	2
50	1	6	0	5	0	0	5	6	0	0	0	6	0	0	0	2	3	0	3	0	1	0	0	3	1	0	0	0	4	0	0	0	0	2	0	2
63	1	11	3	8	0	4	3	1	1	4	0	5	0	0	0	3	2	2	2	3	6	0	3	3	1	1	3	0	5	0	0	0	3	2	2	2
64	1	8	9	8	2	5	7	8	7	8	8	9	8	5	9	4	2	2	3	8	7	2	5	6	8	6	8	8	9	8	7	8	4	2	2	3
55	2	11	0	3	0	2	9	1	0	0	0	4	8	0	0	0	0	2	5	0	2	0	2	8	1	0	0	0	4	8	0	0	0	0	1	3
31	1	11	10	6	10	1	6	7	8	10	10	8	8	0	0	1	7	7	5	10	5	10	1	5	7	5	10	10	7	7	0	1	1	5	5	4
81	1	7	10	10	7	8	10	8	10	10	10	10	10	8	8	8	3	4	3	5	4	7	6	4	4	4	5	7	7	7	5	6	7	1	1	1
82	1	7	9	8	7	8	9	7	9	8	7	7	7	7	8	7	7	8	7	5	4	6	5	4	6	5	4	5	6	4	4	5	6	6	6	7
76	2	2	10	5	10	2	2	10	7	10	10	7	7	2	2	7	2	2	1	8	7	0	7	7	5	5	7	8	7	5	0	1	5	6	5	5
66	1	9	5	5	6	6	6	0	2	3	3	6	0	0	0	0	0	0	0	3	3	3	3	0	0	3	0	0	0	0	0	0	0	0	0	0
40	2	11	10	9	0	1	4	10	6	10	9	8	7	0	6	7	7	7	2	6	7	0	1	3	9	3	5	8	10	6	0	2	6	6	6	2
51	1	4	10	3	10	0	8	0	7	10	10	10	8	0	0	4	5	2	3	10	3	10	0	2	0	7	10	8	7	7	0	0	3	2	2	3
62	2	7	10	6	9	3	9	7	6	9	8	9	8	6	6	3	0	0	0	7	3	4	2	5	7	3	5	5	7	7	4	6	5	0	0	0
72	2	1	10	7	0	0	8	7	3	10	8	10	7	7	2	2	2	0	0	8	6	0	0	7	5	2	9	7	5	5	2	2	0	1	2	0
72	2	1	10	8	0	8	8	6	10	9	10	8	8	2	2	2	2	2	2	10	7	0	0	8	7	3	10	8	10	7	7	2	2	2	2	2
72	2	1	10	9	0	0	9	9	9	10	10	10	9	9	2	3	3	3	3	10	7	0	0	9	8	6	10	10	10	8	8	2	3	3	3	2
65	1	1	10	6	0	0	5	7	5	10	8	8	8	6	6	2	0	2	0	6	4	0	0	5	7	3	10	7	7	7	5	5	0	0	0	0
65	1	1	10	6	0	0	8	8	8	10	8	9	8	8	8	2	0	3	0	10	5	0	0	7	7	7	10	8	9	8	7	8	0	0	1	0
64	1	1	10	8	2	8	8	8	7	10	8	9	8	8	8	3	2	3	0	10	6	0	2	6	7	6	10	9	8	8	6	7	0	0	1	0
34	2	1	4	4	0	4	4	4	3	1	4	4	4	0	0	0	2	3	3	3	3	0	3	3	3	2	1	3	3	3	0	0	0	0	0	1
72	1	7	6	6	3	3	3	6	3	6	6	6	6	3	3	3	3	2	1	2	0	0	2	0	2	0	0	2	2	0	0	1	1	0	0	0
53	1	6	3	3	0	1	7	3	2	0	0	6	6	0	0	3	1	0	3	1	2	0	0	2	2	0	0	0	4	0	0	0	1	0	0	2
53	1	8	0	0	0	5	8	2	0	0	0	4	0	0	0	7	0	0	3	0	0	0	3	7	1	0	0	0	2	0	0	0	5	0	0	0
55	1	1	10	9	10	9	8	9	7	8	10	10	9	3	1	5	3	8	6	10	8	10	8	8	8	7	7	10	10	8	2	1	4	3	7	5
58	1	1	10	8	0	6	6	9	9	10	10	10	8	5	2	6	3	6	0	10	4	0	0	4	7	6	10	8	8	7	2	0	2	0	3	0
58	1	1	10	6	0	0	4	5	3	10	6	6	5	0	0	4	2	5	0	9	5	0	0	4	5	2	10	5	5	4	0	0	3	0	3	0
58	1	1	10	6	0	0	4	5	3	10	6	5	5	0	0	4	2	5	0	9	6	0	0	4	5	2	10	5	5	4	0	0	3	0	3	0
38	1	3	0	3	0	3	2	2	0	0	0	2	0	0	2	3	3	5	3	0	2	0	2	1	0	0	0	0	0	0	0	0	1	1	3	1
65	1	1	10	10	0	9	9	9	9	9	9	10	9	6	0	0	0	0	0	7	7	0	6	6	6	5	5	5	5	5	4	0	0	0	0	0
91	1	9	7	7	0	0	5	5	0	0	0	0	0	0	0	0	0	0	0	5	6	8	5	5	8	6	9	10	8	8	7	0	5	6	4	1
55	1	10	0	1	0	3	4	3	0	0	0	10	5	0	0	0	0	2	1	0	0	0	1	1	0	0	0	0	10	0	0	0	0	0	0	2
56	1	10	0	2	0	0	2	0	0	0	5	6	6	0	0	0	1	0	4	10	4	10	0	9	10	10	10	10	10	10	10	10	6	0	0	6
57	1	1	8	7	2	8	8	4	5	9	8	8	5	0	0	0	2	2	0	3	5	0	6	6	3	3	3	6	8	3	0	0	0	0	0	0
71	1	1	6	7	0	5	5	7	5	7	4	5	8	0	0	0	3	2	0	2	5	0	3	3	5	0	0	0	3	4	0	0	0	0	1	0
71	1	1	9	8	0	8	6	6	6	6	7	7	5	5	0	0	0	0	0	8	7	0	7	5	5	5	5	5	6	5	4	0	0	0	0	0
71	1	1	10	10	0	8	8	8	8	8	8	8	5	5	0	3	3	0	0	10	10	0	8	8	7	7	8	8	7	7	5	0	3	0	0	0
71	1	1	10	10	0	8	8	8	8	8	8	8	7	7	0	3	2	3	0	9	9	0	8	7	7	7	7	8	8	6	6	0	1	1	1	0
71	1	1	10	10	0	8	8	8	8	8	8	8	8	8	0	3	0	0	0	7	6	0	7	6	6	4	7	4	5	4	0	3	3	3	3	0
47	1	11	3	3	0	4	4	1	2	3	1	2	4	0	0	2	5	4	5	2	1	0	3	2	0	0	0	0	0	0	0	0	2	0	2	3
54	1	1	6	8	1	9	7	7	7	7	7	8	7	4	1	2	7	3	1	3	6	0	5	4	4	3	3	2	4	4	2	0	1	5	2	1
68	1	10	10	8	0	0	5	10	2	10	4	9	9	5	3	5	2	2	3	5	8	0	0	7	8	6	2	7	7	8	5	2	7	0	5	0
74	1	11	3	4	4	1	2	6	1	3	3	3	6	0	0	3	2	1	2	1	2	1	0	1	2	1	1	2	1	0	0	0	1	1	1	0
76	1	1	2	5	0	0	10	4	1	0	4	4	4	4	3	6	5	5	0	0	1	0	0	3	4	0	0	0	2	0	0	1	0	0	0	0
64	2	3	10	10	8	7	7	10	8	10	10	10	9	8	8	7	3	6	4	10	8	8	6	6	10	8	10	10	10	9	8	8	5	3	5	4
64	2	3	0	9	10	9	9	10	3	10	10	10	10	10	5	7	3	7	5	10	9	8	8	9	10	8	10	10	10	10	9	5	7	2	4	4
39	1	6	10	10	0	3	6	10	10	10	10	10	10	10	4	3	2	3	1	10	7	0	1	5	6	9	10	10	10	10	9	3	7	1	1	0
68	1	1	3	5	0	3	4	4	3	1	4	4	4	0	0	0	0	0	3	1	2	0	1	1	1	0	0	0	1	0	0	0	0	0	0	0
84	1	2	9	8	6	7	8	8	6	7	9	6	9	10	7	5	5	5	0	3	5	0	3	3	3	0	0	3	3	4	10	3	0	0	0	0
59	2	9	0	4	0	2	3	2	3	1	1	2	2	1	2	2	2	3	2	0	2	0	1	1	1	2	0	0	1	1	1	1	1	1	1	0
62	1	10	6	5	0	2	10	5	1	0	4	8	5	0	0	0	1	1	5	1	1	0	0	2	1	0	0	0	1	1	0	0	1	0	0	1
62	1	10	1	2	0	0	1	7	1	0	1	4	4	2	0	1	4	0	4	1	2	0	0	1	7	1	0	1	4	4	2	0	1	4	0	4
34	2	12	10	10	10	0	10	10	10	10	10	10	10	9	0	8	3	7	5	10	10	10	0	10	10	10	10	10	10	10	10	0	7	2	5	3
85	1	7	7	3	0	0	3	4	3	3	4	8	6	0	0	3	0	0	0	6	3	0	0	2	4	2	4	5	6	5	0	0	0	0	0	0
63	1	1	5	5	0	5	5	5	3	6	6	4	4	0	1	3	3	3	0	3	5	0	3	4	5	0	3	3	3	3	0	0	3	3	3	0
63	1	1	5	5	0	5	5	5	3	6	6	4	4	0	1	3	3	3	0	3	5	0	3	4	5	0	3	3	3	3	0	0	3	3	3	0
63	1	1	5	5	0	5	5	5	3	6	6	4	4	0	1	3	3	3	0	4	4	0	4	4	4	3	5	4	3	3	0	0	3	3	3	0
63	1	1	6	6	0	6	6	6	4	6	6	6	4	0	1	3	3	3	0	5	5	0	5	5	5	3	6	6	4	4	0	1	3	3	3	0
49	1	10	0	0	0	2	3	0	0	0	0	0	0	0	0	0	0	0	0	3	1	0	5	2	7	5	1	9	9	9	0	0	4	6	7	6
80	1	2	10	10	10	3	4	10	10	10	10	10	10	9	7	10	2	8	0	10	10	10	3	4	10	10	10	10	10	10	10	7	10	1	5	0
35	1	1	10	6	0	3	5	7	6	10	8	8	8	5	0	4	4	3	1	0	0	0	3	3	4	0	0	0	4	3	2	0	0	0	0	0
87	2	7	10	9	8	7	7	10	9	10	10	10	10	8	8	8	2	0	0	7	8	4	5	4	7	7	7	8	8	7	7	4	5	0	0	0
87	2	7	9	9	8	9	8	7	7	7	6	6	9	8	9	6	1	0	0	4	4	5	4	4	4	4	4	8	4	4	4	4	4	0	0	0
89	1	1	10	10	6	7	7	9	10	10	10	10	9	9	3	5	4	4	3	10	9	5	7	7	9	9	10	10	10	9	9	3	5	4	4	3
90	1	1	10	10	6	7	7	9	10	10	10	10	9	9	3	5	4	4	3	10	9	5	7	7	9	9	10	10	10	9	9	3	5	4	4	3
90	1	1	9	8	2	5	5	8	7	6	7	7	7	3	3	4	4	4	5	8	7	2	5	5	7	6	6	7	7	6	3	2	3	4	4	5
90	1	1	8	7	2	5	5	7	6	6	7	7	6	3	2	3	4	4	5	7	7	2	4	5	6	5	5	7	7	5	2	2	3	4	4	4
90	1	1	7	7	2	4	5	6	5	5	7	7	5	2	2	3	4	4	4	7	6	2	4	5	5	4	4	7	7	5	1	1	3	4	4	4
90	1	1	7	6	2	4	5	5	4	4	7	7	5	1	1	3	4	4	4	6	6	2	3	5	5	4	4	6	7	4	1	1	3	3	4	3
90	1	1	10	9	5	7	7	9	9	10	10	10	9	9	3	5	4	4	3	10	8	5	6	6	8	8	10	10	10	9	7	3	5	4	4	3
90	1	1	10	8	5	6	6	8	8	10	10	10	9	7	3	5	4	4	3	10	8	4	6	6	7	7	10	10	10	7	5	3	4	3	4	2
90	1	1	10	8	4	6	6	7	7	10	10	10	7	5	3	4	3	4	2	10	7	3	5	5	6	6	10	10	10	7	4	2	3	2	4	1
90	1	1	10	7	3	5	5	6	6	10	10	10	7	4	2	3	2	4	1	10	7	2	4	4	5	5	10	10	10	7	3	1	2	2	3	1
90	1	1	10	7	1	4	4	4	4	9	10	10	6	2	1	2	2	2	1	10	6	1	3	3	4	3	8	10	10	5	2	1	2	2	2	1
90	1	1	10	7	2	4	4	5	5	10	10	10	7	3	1	2	2	3	1	10	7	1	4	4	4	4	9	10	10	6	2	1	2	2	2	1
90	1	1	10	6	1	3	3	4	3	8	10	10	5	2	1	2	2	2	1	8	6	1	3	3	4	3	7	9	10	4	1	1	2	1	2	1
90	1	1	8	6	1	3	3	4	3	7	9	10	4	1	1	2	1	2	1	7	6	1	3	3	4	3	6	8	9	4	1	1	2	1	2	1
80	1	7	9	6	6	3	6	7	6	9	9	9	9	7	6	6	0	0	0	10	9	9	6	6	10	10	10	10	10	10	9	9	9	0	0	3
65	2	7	6	6	0	3	0	6	6	6	6	6	6	0	0	0	0	0	3	0	0	0	0	0	0	0	0	0	0	0	0	0	0	0	0	3
69	1	7	0	3	0	1	1	1	1	1	0	1	1	0	1	1	0	0	0	0	0	0	0	0	0	0	0	0	0	0	0	0	0	0	0	0
50	1	5	2	6	1	2	2	3	2	2	3	5	2	0	3	3	2	2	2	1	4	0	1	1	1	2	2	2	4	2	0	2	2	2	2	1
50	1	5	1	7	0	1	1	3	1	1	3	6	1	0	3	2	1	2	2	1	4	0	1	1	1	2	1	2	4	2	0	1	2	2	2	1
54	1	8	3	2	0	3	6	0	2	0	2	4	5	0	0	3	0	0	0	2	0	0	1	5	2	1	0	0	2	2	0	0	1	0	0	0
55	1	8	6	0	0	3	5	0	0	0	0	0	0	0	0	3	0	0	0	3	0	0	2	4	0	0	0	0	0	0	0	0	0	0	0	0
65	1	1	3	8	0	8	8	8	5	5	5	8	8	4	0	0	0	0	0	3	5	0	5	5	5	5	5	5	5	3	0	0	0	0	0	0
65	1	1	4	6	0	6	6	5	5	5	5	5	5	5	0	0	0	0	0	3	3	0	3	3	3	3	3	3	3	2	2	0	0	0	0	0
64	1	7	6	6	0	3	3	5	3	5	5	5	5	3	3	5	1	2	3	0	0	0	0	0	3	1	0	0	2	0	0	0	2	0	0	0
19	1	9	0	0	0	5	7	4	0	0	0	1	0	0	0	0	2	3	2	0	0	0	2	3	2	0	0	0	0	0	0	0	0	1	2	0
33	1	5	2	7	0	3	3	6	3	3	3	7	5	0	0	4	3	5	3	1	4	0	2	2	2	2	2	1	3	2	0	1	2	1	1	0
33	1	5	1	8	0	2	3	6	2	2	4	8	4	0	0	3	2	4	3	1	4	0	2	2	2	2	1	1	3	2	0	0	2	1	1	1
57	2	8	10	0	10	5	9	10	9	10	10	10	10	5	3	9	3	3	4	10	0	10	5	9	10	8	9	10	10	10	4	2	7	2	2	3
72	2	2	3	1	0	1	0	0	1	0	2	1	1	0	0	2	5	3	4	1	4	0	0	1	2	3	1	2	2	1	0	2	4	1	1	2
70	1	1	10	10	5	0	8	10	9	10	10	10	9	7	10	5	5	3	3	10	9	3	0	8	10	8	10	10	10	8	5	10	3	3	3	2
70	1	1	10	8	3	0	7	8	7	10	10	10	7	5	10	5	5	5	3	8	6	1	0	5	6	6	9	9	10	5	2	9	3	3	4	1
70	1	1	8	6	1	0	5	6	6	9	9	10	5	2	9	3	3	4	1	5	5	0	0	4	5	5	7	8	9	4	1	8	2	2	2	0
70	1	1	5	5	0	0	4	5	5	7	8	9	4	1	8	2	2	2	2	3	3	0	0	3	4	3	5	6	7	2	1	7	1	2	2	1
86	1	7	10	10	9	7	7	7	7	7	7	7	7	7	7	7	0	0	0	6	6	6	6	6	6	6	6	6	4	6	4	6	6	0	0	0
87	2	7	10	10	10	6	3	10	6	9	10	10	10	10	6	6	0	0	0	10	6	10	6	3	9	6	10	10	10	10	10	6	7	0	0	0
27	1	5	5	5	0	5	2	2	2	0	0	0	0	0	2	4	4	4	5	0	3	0	1	1	0	0	0	0	0	0	0	2	2	3	0	0
27	1	5	0	4	0	2	1	2	0	0	0	0	0	0	1	4	4	4	0	0	3	0	0	1	0	0	0	0	0	0	0	1	2	3	0	2
51	2	12	8	2	0	2	10	7	6	10	8	8	9	0	10	1	5	5	4	6	1	0	0	8	8	1	10	8	8	9	0	8	0	4	2	3
42	1	4	3	5	10	4	5	0	2	0	4	4	3	0	0	3	2	0	1	2	2	2	0	3	0	0	0	0	0	0	0	0	2	2	1	1
56	1	6	9	6	0	4	8	7	5	9	9	10	9	0	4	7	0	0	4	6	4	0	0	8	7	5	10	8	5	9	0	0	4	0	0	0
57	1	2	7	7	7	3	6	6	4	7	10	7	7	0	0	7	2	2	2	6	3	0	6	3	6	2	4	7	7	6	0	0	3	1	0	0
45	2	9	10	8	0	3	3	8	10	10	5	10	8	8	0	5	5	5	3	4	4	0	0	1	2	2	4	3	6	4	0	0	3	2	3	0
91	2	3	10	10	9	8	7	10	8	10	10	10	9	8	9	10	9	8	6	10	8	5	8	8	9	8	9	10	10	8	9	9	2	3	3	3
79	2	2	8	8	0	5	5	5	5	8	8	8	8	8	0	5	2	1	2	3	3	2	2	3	3	3	3	0	3	3	3	3	0	0	0	0
56	2	10	10	7	5	0	10	10	9	10	10	10	9	7	10	0	0	1	0	10	5	0	10	8	10	10	10	6	10	0	3	0	3	1	8	0
57	2	11	7	8	0	3	9	10	5	5	10	10	9	2	6	0	0	0	4	6	8	0	3	9	10	5	5	9	10	9	2	6	0	0	0	4
21	1	4	2	2	0	4	3	0	0	0	0	0	0	0	0	2	1	2	2	0	0	0	2	0	0	0	0	0	0	0	0	0	0	0	0	1
69	2	1	6	6	0	5	5	5	5	5	5	4	4	4	0	0	2	0	0	6	6	0	5	5	4	4	5	4	3	4	3	0	0	2	0	0
69	2	1	8	8	0	7	6	6	7	7	7	7	7	6	0	0	0	0	0	7	7	0	5	5	5	5	6	6	5	5	5	0	0	0	0	0
69	2	1	8	8	0	8	7	7	8	8	8	8	8	8	0	0	0	0	0	8	8	0	7	6	6	7	7	7	7	7	6	0	0	0	0	0
69	2	1	10	10	0	10	10	9	9	9	9	9	9	9	9	5	0	3	0	8	8	0	8	8	8	8	8	8	8	7	7	0	0	0	0	0
45	2	10	3	3	0	3	3	3	3	3	2	3	3	0	0	0	0	0	0	0	1	0	1	1	0	0	0	0	0	0	0	0	0	0	0	0
57	1	1	8	8	0	8	8	8	8	8	8	8	8	7	4	0	0	0	0	7	7	0	7	7	7	7	6	6	5	5	5	3	0	0	0	0
64	1	1	10	10	8	4	7	9	9	10	9	10	10	9	7	7	6	6	7	10	8	6	4	5	7	7	9	8	9	8	7	6	5	4	5	5
64	1	1	10	7	4	4	5	6	6	8	8	8	7	5	5	4	3	4	4	9	6	1	4	4	5	5	7	7	8	6	4	4	4	3	3	3
64	1	1	9	6	1	4	4	5	5	7	7	8	6	4	4	4	3	3	3	7	5	1	4	4	5	4	6	6	7	5	3	3	3	2	2	2
84	2	10	8	6	0	0	8	4	8	8	8	8	8	8	8	5	1	4	0	7	5	2	0	5	10	9	10	10	10	10	8	8	10	2	0	0
50	2	9	0	5	0	8	5	0	0	0	0	0	0	0	0	2	2	0	3	0	4	0	7	4	0	0	0	0	0	0	0	0	1	1	0	0
84	1	5	10	9	10	6	9	10	10	10	10	10	10	10	10	5	4	5	5	10	9	10	6	8	10	9	10	10	10	9	10	10	2	3	2	3
56	1	8	0	0	10	2	1	0	0	0	0	0	0	0	0	4	0	0	0	0	0	5	2	1	0	0	0	0	0	0	0	0	2	0	0	0
65	2	11	6	9	0	3	2	10	5	10	7	10	7	10	4	5	2	3	2	6	8	0	2	2	8	5	8	6	8	8	3	4	4	2	3	1
69	2	9	10	10	10	3	9	10	10	10	10	10	10	10	10	8	7	7	3	10	10	10	3	9	9	10	10	10	10	9	10	9	8	7	7	3
54	2	2	10	10	10	4	2	10	10	10	10	10	10	10	10	7	0	10	10	5	5	5	5	5	5	5	5	5	5	5	5	5	2	6	4	5
72	2	11	3	8	0	5	9	10	6	5	2	10	7	0	0	5	5	2	6	1	4	0	2	3	2	2	0	4	6	2	0	0	2	0	0	2
65	1	10	10	10	10	3	10	10	3	10	7	10	10	10	10	2	9	7	2	4	5	0	6	5	6	4	10	10	10	8	7	9	1	6	6	4
29	2	2	10	10	10	10	10	10	10	10	10	10	10	10	10	10	10	10	10	10	10	10	10	10	10	10	10	10	10	10	10	10	10	4	3	5
54	2	7	0	1	0	1	0	0	1	0	0	0	0	0	0	0	1	0	3	0	0	0	0	0	0	0	0	0	0	0	0	0	0	0	1	1
72	1	2	10	10	10	10	10	10	10	10	10	10	10	10	10	10	10	10	10	10	10	10	10	10	10	10	10	10	10	10	10	10	10	4	3	3
75	1	1	10	8	5	0	2	10	10	10	10	10	10	6	10	5	10	10	0	10	7	10	0	2	10	10	10	10	10	10	10	10	5	8	10	0
71	1	1	10	6	0	3	6	7	2	10	5	5	5	1	0	3	3	4	0	7	3	0	0	4	4	1	10	4	4	4	0	0	1	1	2	0
71	1	1	4	4	0	0	5	6	2	0	6	6	5	0	0	3	2	4	0	2	3	0	0	5	3	2	0	3	3	0	0	0	0	0	2	0
71	1	1	3	4	0	0	6	4	2	0	1	3	5	0	2	2	2	1	3	0	2	0	0	5	2	0	0	0	0	2	0	0	0	0	0	0
86	1	2	10	8	8	2	6	9	7	7	10	5	5	1	3	9	0	1	0	10	8	5	5	6	5	5	8	9	6	8	2	5	6	0	0	1
86	1	2	8	9	0	5	5	5	8	8	8	8	8	3	5	7	3	2	3	10	8	0	8	7	10	8	10	10	10	10	4	2	10	1	1	1
86	1	2	10	6	0	7	7	7	7	7	9	10	10	0	0	7	3	3	3	10	0	0	6	6	10	6	7	10	10	10	5	2	5	1	1	1
86	1	2	10	7	3	7	7	10	8	8	10	10	10	8	3	9	3	3	5	7	4	0	4	4	4	3	6	6	6	7	7	0	4	1	1	1
86	1	2	10	7	0	7	7	6	6	6	7	8	7	7	4	3	2	2	2	10	7	0	8	7	10	7	10	10	10	10	6	3	7	1	1	3
77	2	7	0	3	0	0	0	0	0	0	0	3	3	0	0	3	0	0	3	0	0	0	0	0	0	0	0	0	0	0	0	0	0	2	0	3
54	2	10	5	5	0	10	10	2	2	0	2	2	5	0	0	0	0	0	3	1	1	0	0	10	0	0	0	0	1	0	0	0	0	0	0	0
36	2	8	10	6	0	8	8	4	9	10	5	6	6	0	0	0	6	3	8	10	4	0	5	6	4	8	8	5	5	5	0	0	0	3	2	4
30	2	10	5	5	0	2	5	2	2	3	6	5	5	5	2	0	0	0	1	2	2	0	1	2	2	1	2	1	1	1	1	0	0	0	0	0
39	1	1	3	6	0	6	5	7	4	3	2	7	3	0	0	0	0	0	2	3	6	0	6	5	7	4	3	2	7	3	0	0	0	0	0	2
49	1	1	10	10	10	4	10	10	10	10	10	10	10	10	10	8	6	10	0	10	10	9	8	9	9	9	10	9	10	9	8	9	8	6	10	0
49	1	1	6	6	3	5	6	6	5	6	6	7	6	3	6	3	2	4	0	5	5	2	5	6	5	4	5	6	7	5	2	4	2	0	3	0
49	1	1	10	10	9	8	9	9	9	10	9	10	9	10	9	8	6	10	0	10	8	8	6	8	8	7	8	8	9	8	4	7	6	5	8	0
49	1	1	10	8	8	6	8	8	7	8	8	9	8	4	7	6	5	8	0	10	7	5	5	7	7	4	6	7	7	6	2	5	4	3	6	0
49	1	1	10	7	5	6	7	7	4	6	7	7	6	2	5	4	3	6	0	7	5	3	5	6	6	3	5	6	7	5	0	4	3	2	6	3
49	1	1	7	6	3	6	6	7	6	4	7	7	7	2	5	4	4	5	8	5	5	2	5	6	7	5	4	6	7	6	0	5	4	3	4	4
49	1	1	9	9	5	7	7	8	8	8	8	9	8	6	7	8	4	9	7	7	7	3	5	6	7	6	6	7	8	7	3	6	5	3	6	3
49	1	1	7	7	2	5	6	7	6	6	7	7	7	2	5	4	2	6	5	6	6	0	4	5	6	5	5	6	6	6	0	4	4	0	4	2
49	1	1	8	7	3	6	6	7	6	6	7	8	7	3	6	5	3	6	5	7	6	2	5	5	6	5	5	6	8	6	2	5	4	2	4	2
49	1	1	7	7	3	6	6	7	6	7	7	7	7	0	7	4	3	4	0	6	6	3	5	6	6	6	6	7	7	7	0	5	3	2	2	0
78	1	9	10	9	9	8	8	10	9	10	10	10	10	10	9	9	9	9	0	10	9	9	8	8	10	9	10	10	10	10	10	9	9	9	9	0
78	1	9	10	10	10	10	10	10	10	10	10	10	10	10	10	10	10	10	10	10	10	10	10	10	10	10	10	10	10	10	10	10	10	10	10	10
64	1	2	10	3	0	4	4	7	7	7	9	9	10	8	1	5	3	2	0	10	1	3	5	4	7	4	5	7	7	7	7	4	4	2	1	0
64	1	3	6	8	5	5	4	6	5	6	6	5	7	4	5	6	6	4	6	6	8	5	5	4	5	4	6	5	5	6	4	5	6	6	4	5
88	1	11	9	8	5	1	5	9	5	10	10	10	8	2	0	8	4	5	0	6	6	0	0	3	6	4	4	9	8	5	1	3	6	3	4	0
78	2	7	10	10	2	4	5	8	9	9	10	10	9	6	3	7	1	2	1	4	4	0	1	3	5	3	4	4	5	4	0	1	2	0	1	1
75	2	3	3	7	0	8	4	9	3	3	5	9	7	0	3	5	3	3	3	3	6	0	5	3	7	2	1	3	7	5	0	3	3	2	3	2
83	1	7	5	5	2	5	2	2	2	5	8	8	5	2	2	2	6	5	6	5	8	0	2	2	2	2	2	0	0	0	2	0	0	1	1	2
54	1	5	9	8	3	6	6	9	6	5	7	9	8	3	0	4	3	3	5	7	7	1	4	4	6	6	5	5	7	7	0	1	2	1	2	1
54	1	5	10	8	4	8	8	9	6	6	8	10	9	9	1	3	4	4	6	7	7	2	4	4	6	5	5	5	7	6	0	1	2	2	2	1
68	1	8	3	0	0	3	7	1	0	0	0	6	6	0	0	3	0	0	0	2	0	0	2	7	1	0	0	0	6	5	0	0	3	0	0	0
52	2	7	0	1	0	0	0	0	0	0	0	0	0	0	0	0	0	0	0	0	0	0	0	0	0	0	0	0	0	0	0	0	0	0	0	0
86	2	8	6	6	0	3	8	9	9	10	10	6	10	0	3	3	3	3	4	4	5	0	2	6	9	6	8	10	6	10	0	2	2	3	3	4
64	1	6	3	5	0	1	2	7	3	0	3	7	6	0	0	1	0	3	5	2	4	0	1	2	7	2	0	2	5	5	0	0	1	0	3	5
73	2	2	10	9	8	8	8	10	10	10	10	10	10	10	8	9	3	2	3	10	4	2	0	8	10	8	10	10	10	10	10	10	3	0	1	0
73	2	2	10	10	10	0	10	10	10	10	10	10	10	10	9	10	0	0	0	10	9	8	8	7	10	9	10	10	10	10	10	6	9	2	2	3
73	2	2	10	9	0	0	6	10	10	10	10	10	10	10	10	1	0	1	0	9	8	7	7	7	8	8	8	8	8	8	8	8	7	5	6	5
63	2	1	9	9	3	6	6	9	7	10	7	9	9	4	3	6	6	5	5	0	1	0	0	0	1	0	0	1	2	0	0	1	0	0	0	0
73	2	7	3	6	0	3	5	6	3	3	3	6	4	1	0	3	3	0	3	1	2	0	1	2	2	1	0	0	1	0	0	0	2	1	0	1
65	2	7	3	1	0	1	0	1	3	1	0	1	1	0	0	3	0	0	0	0	0	0	0	0	0	0	0	0	0	0	0	0	0	0	0	0
74	2	7	4	8	6	6	6	8	6	6	6	6	9	9	6	9	2	1	0	3	3	3	3	3	3	3	3	3	4	4	0	0	3	0	1	0
83	2	7	10	10	10	10	9	10	10	10	10	10	10	10	10	10	5	7	2	10	10	10	9	9	10	10	10	10	10	10	10	10	10	8	10	2
71	2	2	4	7	10	10	10	10	10	10	10	10	10	10	10	10	9	7	9	0	0	10	10	10	10	10	10	10	10	10	10	9	10	5	5	5
53	2	1	5	5	0	2	2	7	4	2	6	8	2	0	0	2	10	0	0	3	4	0	2	2	5	3	0	4	6	1	0	0	0	3	0	0
53	2	1	3	4	0	2	2	5	3	0	4	6	1	0	0	0	3	0	0	0	2	0	2	2	3	1	0	3	4	1	0	0	0	0	0	0
57	1	6	10	7	10	1	10	9	9	10	10	10	10	0	6	4	7	4	5	10	7	0	1	10	8	9	10	10	10	9	0	0	4	5	3	0
53	1	2	10	7	10	7	10	10	10	10	10	10	10	10	10	10	2	2	3	10	10	10	7	10	10	10	10	10	10	10	10	4	7	2	2	1
73	1	9	10	10	10	6	10	10	10	10	10	10	10	10	8	9	6	8	2	10	10	10	6	10	10	10	10	10	10	10	10	8	9	6	8	2
73	1	9	10	10	10	10	10	10	10	10	10	10	10	10	10	10	9	8	2	10	10	10	10	10	10	10	10	10	10	10	10	10	10	9	8	2
73	1	9	10	10	10	10	10	10	10	10	10	10	10	10	10	10	10	10	10	10	10	10	10	10	10	10	10	10	10	10	10	10	10	10	10	10
73	1	9	10	10	10	10	10	10	10	10	10	10	10	10	10	10	8	9	2	10	10	10	10	10	10	10	10	10	10	10	8	10	10	8	9	2
50	1	3	0	2	0	0	0	0	0	0	0	0	0	0	0	0	2	1	0	0	0	0	0	0	0	0	0	0	0	0	0	0	0	0	0	0
56	1	2	9	3	0	6	6	7	5	6	5	5	8	3	0	6	1	0	0	3	2	0	3	4	5	0	0	4	3	3	0	0	0	0	0	0
56	1	2	3	0	0	3	3	4	0	6	6	5	6	6	0	0	1	1	1	2	0	0	3	3	3	1	2	3	3	6	0	0	3	0	0	0
71	2	2	9	10	3	8	2	8	7	5	5	5	5	0	0	0	0	0	2	1	1	4	4	4	4	4	4	4	4	4	4	4	0	0	2	2
81	2	3	10	10	10	3	3	10	8	10	10	10	10	10	10	6	7	7	5	10	10	10	3	3	10	7	10	10	10	10	7	10	5	6	6	4
81	2	3	10	10	10	3	3	10	7	10	10	10	10	5	10	6	8	8	5	10	10	10	3	3	10	7	10	10	10	10	10	10	5	7	7	3
81	2	3	10	5	10	2	4	10	10	10	10	10	10	10	8	7	6	5	5	10	5	10	2	4	10	10	10	10	10	10	10	8	7	6	5	5
75	2	3	4	5	0	3	3	0	0	0	0	1	0	0	0	1	0	1	2	2	6	0	5	2	0	0	0	0	0	0	0	0	2	2	3	3
85	1	1	3	6	4	5	6	6	4	3	4	6	6	3	3	4	3	4	6	0	0	1	3	3	2	0	0	1	3	2	0	0	0	0	0	1
85	1	1	6	6	6	6	8	7	6	6	7	7	7	3	3	3	3	3	0	3	4	4	4	5	4	4	2	4	5	4	1	1	1	1	3	2
67	2	7	3	1	0	1	0	1	3	1	0	1	1	0	1	1	0	0	0	0	0	0	0	0	0	0	0	0	0	0	0	0	0	0	0	0
50	1	8	3	3	0	2	4	9	3	2	9	9	9	6	7	3	4	3	2	2	2	0	2	3	8	3	2	8	8	9	6	3	3	2	3	2
65	2	5	10	9	10	7	7	10	10	10	10	10	10	10	10	5	5	6	3	10	8	10	7	7	10	9	9	10	10	10	10	7	5	4	5	3
65	2	5	10	9	10	6	6	10	6	10	10	10	9	10	10	4	4	4	2	10	8	10	7	7	9	9	9	10	10	10	10	8	5	5	5	3
71	1	3	8	8	1	5	4	8	7	8	7	7	8	6	3	5	2	3	2	2	3	0	2	2	2	1	0	1	0	1	0	1	1	1	1	0
41	1	12	10	8	10	0	10	9	9	10	10	10	8	7	0	5	5	5	6	10	6	10	0	10	7	7	10	10	10	7	6	0	3	3	5	5
65	2	11	10	10	10	1	8	10	10	10	10	10	10	10	8	9	2	10	0	10	9	10	0	7	9	9	10	10	10	10	10	8	8	2	10	0
42	1	5	10	8	0	8	8	8	8	8	9	9	9	0	4	6	5	5	2	7	7	0	6	6	7	6	6	7	7	6	0	1	3	3	2	1
42	1	5	10	9	0	7	9	9	8	8	10	10	9	9	0	5	7	7	1	9	7	0	7	7	8	8	9	9	8	7	0	3	3	2	1	1
49	1	2	2	0	0	0	2	0	1	0	0	0	2	0	0	0	1	1	0	0	1	0	0	0	0	0	0	0	0	0	0	0	0	0	0	0
75	1	6	2	1	1	0	0	4	3	0	0	5	6	0	0	2	3	0	3	1	1	0	0	0	4	1	0	0	5	1	0	0	2	3	0	0
75	1	6	10	4	8	3	6	8	8	10	9	10	10	0	4	4	8	5	4	0	0	0	0	0	4	4	0	0	7	6	0	0	0	4	1	0
54	1	6	10	4	10	2	6	8	9	2	10	9	8	1	0	1	2	2	2	10	0	10	1	7	7	8	0	10	10	9	0	0	5	2	2	3
54	1	9	5	3	7	7	6	7	9	5	10	10	10	5	0	0	0	3	2	5	3	7	7	6	7	9	2	10	10	10	5	0	0	0	3	2
54	1	9	0	6	0	4	4	0	0	0	0	0	0	10	4	4	4	4	3	10	6	0	4	4	0	0	0	0	0	0	10	4	4	4	4	3
79	1	11	3	3	0	1	3	6	2	0	5	7	5	0	0	2	3	0	0	2	3	0	1	3	5	2	0	5	7	5	0	0	2	3	0	0
35	1	8	3	2	0	0	2	3	2	0	2	2	4	0	0	1	2	1	1	1	1	0	0	1	3	1	0	2	2	4	0	0	0	1	1	1
54	2	8	5	6	0	0	7	7	5	5	6	8	6	0	10	4	3	5	4	4	3	0	0	5	6	3	3	6	8	6	0	6	3	3	3	3
51	1	6	10	8	0	0	4	7	4	10	10	10	8	4	0	5	6	4	3	1	1	0	0	1	0	0	0	0	2	0	0	0	1	0	0	1
71	1	9	0	0	0	0	2	0	0	0	0	0	0	0	0	0	0	0	4	0	0	0	0	1	0	0	0	0	0	0	0	0	0	0	0	2
59	2	3	10	10	0	9	10	10	9	10	10	10	10	10	3	7	6	7	7	6	4	0	4	5	5	3	5	6	7	5	0	0	3	3	3	3
68	1	11	4	3	0	2	1	4	2	2	8	8	5	2	4	3	2	2	0	3	3	0	1	1	3	2	2	6	6	4	1	3	3	1	2	0
76	2	3	4	5	1	3	3	1	1	0	2	2	2	0	0	2	3	2	3	0	3	0	2	2	0	0	0	0	0	1	0	0	1	1	2	2
42	2	11	6	4	0	9	6	6	4	5	5	9	5	0	0	4	3	2	3	1	2	0	5	3	0	2	2	1	10	4	0	0	1	0	1	2
81	1	3	10	8	7	8	6	10	10	10	10	10	10	10	7	8	9	8	0	10	8	5	5	6	8	8	5	8	10	10	8	6	5	8	8	0
52	1	1	9	6	5	6	7	8	6	10	9	10	5	5	7	4	4	4	3	7	6	5	6	7	8	6	10	9	10	5	5	7	4	4	4	3
52	1	1	10	8	5	8	8	9	8	10	10	10	9	9	8	4	5	4	4	9	6	5	6	7	8	6	10	9	10	5	5	7	4	4	4	3
69	2	5	3	7	0	4	3	3	3	2	3	3	3	0	0	5	3	4	4	1	2	0	2	1	0	1	0	0	0	0	0	0	1	1	1	1
69	2	5	3	8	0	7	6	6	0	0	0	1	0	0	0	3	2	5	5	1	5	0	2	1	1	1	1	0	0	0	0	0	3	2	2	1
68	1	2	10	8	2	5	9	8	5	8	8	8	8	5	1	9	2	2	3	10	5	0	5	5	7	5	5	6	7	8	3	4	4	1	1	1
72	2	2	10	8	2	3	8	7	8	10	6	6	8	1	0	0	0	0	0	7	6	0	6	6	7	6	7	7	8	7	3	3	6	0	0	0
80	2	7	10	10	6	10	6	9	6	8	10	10	9	10	3	9	4	4	2	5	4	2	2	4	6	2	4	5	5	5	5	1	2	2	2	0
61	1	1	5	5	0	3	5	5	3	4	5	6	5	0	0	2	2	0	5	1	1	0	1	2	2	0	2	2	3	2	0	0	0	0	0	0
61	1	1	4	5	0	3	5	5	3	4	4	5	5	0	0	2	2	0	0	3	4	0	0	4	4	2	3	3	4	4	0	0	0	0	0	1
61	1	1	4	5	0	2	4	4	3	3	4	5	4	0	2	3	3	0	5	3	3	0	0	3	4	2	3	4	4	4	0	0	0	0	0	2
61	1	1	3	4	0	2	4	4	4	3	4	5	4	0	0	2	2	0	5	2	3	0	0	3	4	3	3	4	4	3	0	0	0	0	0	1
61	1	1	3	4	0	0	3	4	3	3	4	4	4	2	2	0	0	0	4	0	0	0	0	2	0	0	0	0	1	0	0	0	0	0	0	0
75	1	3	10	8	10	8	10	9	9	3	10	10	8	0	0	4	3	3	2	10	3	10	3	9	8	8	3	10	8	5	0	0	2	2	2	1
75	1	3	10	9	10	9	10	9	7	3	10	10	8	1	0	6	1	3	6	10	6	10	3	5	8	6	2	9	8	7	0	0	4	1	2	3
57	1	1	10	10	0	10	10	9	9	9	9	9	8	8	0	0	0	0	0	10	10	0	10	9	9	8	7	7	7	7	7	0	0	0	0	0
57	1	1	10	10	0	10	9	9	8	7	7	7	7	7	0	0	0	0	0	10	10	0	10	9	9	7	6	6	6	6	6	0	0	2	0	0
67	2	7	10	6	9	6	6	10	10	10	10	10	10	7	6	6	0	0	0	10	10	9	6	6	10	10	10	10	10	10	10	10	10	0	0	0
71	1	1	10	7	10	7	6	8	8	10	10	10	8	7	3	2	5	5	2	9	5	4	5	4	6	5	8	8	8	7	5	3	2	5	5	0
29	2	8	9	3	10	3	5	8	5	8	10	10	10	4	0	2	0	0	4	8	2	4	2	5	6	3	0	4	6	5	0	0	2	0	0	4
42	2	9	0	5	0	5	3	3	0	0	0	2	2	0	0	6	2	6	3	0	2	0	3	1	1	0	0	0	0	1	0	0	2	0	2	1
89	2	7	6	9	6	8	9	6	6	9	9	8	9	8	9	9	0	0	0	4	6	4	4	4	5	4	5	4	4	7	7	3	4	0	0	0
69	1	1	10	9	10	9	10	10	9	10	10	10	9	10	8	5	9	3	3	10	9	10	9	10	10	8	6	10	10	8	7	3	3	9	2	3
58	1	1	10	6	0	0	7	7	10	7	7	8	6	6	0	3	2	2	2	0	4	0	0	4	2	1	0	0	2	0	0	0	0	0	0	0
83	1	7	3	7	0	0	3	6	3	0	3	4	3	0	0	6	0	0	0	2	7	0	0	1	4	0	0	0	3	2	0	0	6	0	0	0
58	2	1	4	4	0	0	5	4	2	2	2	2	2	2	0	2	2	2	2	4	4	0	0	5	3	2	2	2	2	1	0	0	2	2	3	0
38	2	2	10	6	0	0	3	9	9	10	9	9	9	0	3	3	0	1	0	7	1	0	0	1	4	4	10	4	4	4	0	1	0	0	1	0
38	2	2	10	7	0	0	4	9	9	10	9	9	9	3	3	3	0	1	0	10	1	0	0	2	7	7	10	10	7	7	0	1	0	0	1	0
66	2	1	10	10	10	10	10	10	9	10	10	10	10	9	9	3	5	3	2	10	7	10	6	8	7	7	7	8	7	5	5	9	2	0	2	3
59	2	1	10	7	10	6	8	7	7	7	8	7	5	5	9	2	0	2	3	6	4	5	2	7	7	5	5	4	6	5	4	7	3	2	4	2
75	2	7	10	10	0	7	2	10	8	10	10	10	8	2	0	8	5	2	5	1	4	0	1	1	1	1	0	1	2	0	0	0	2	2	1	1
58	1	1	6	2	0	0	4	4	0	6	5	6	4	4	0	0	3	2	0	6	2	0	0	3	4	0	5	5	5	4	4	0	1	3	2	0
58	1	1	6	2	2	2	3	4	0	5	5	5	4	4	4	0	3	2	0	4	2	0	0	2	2	3	5	5	5	4	4	0	1	3	2	0
58	1	1	9	7	0	0	7	7	6	10	9	9	7	3	3	3	4	3	4	7	5	0	0	5	5	4	8	7	6	6	5	2	2	3	2	2
57	2	3	10	10	7	6	9	8	8	10	10	10	8	9	4	5	0	5	0	9	7	2	3	5	5	5	7	8	8	5	1	2	2	0	4	0
57	2	3	10	10	6	6	9	8	8	0	10	10	9	10	8	9	1	8	1	10	9	7	5	8	8	8	10	10	10	8	7	4	5	0	5	0
57	2	3	10	10	8	6	9	8	8	10	10	10	9	7	6	8	2	8	2	10	8	7	5	9	8	7	10	10	10	8	6	6	5	2	5	2
24	2	6	10	6	10	1	10	0	6	0	10	10	10	0	0	5	0	0	3	10	4	10	1	10	7	4	0	10	6	7	0	0	3	0	5	2
86	2	2	2	3	3	3	2	3	5	5	8	3	5	1	4	2	0	0	0	0	2	0	0	2	1	0	0	0	5	2	1	2	2	0	0	0
86	2	2	3	4	0	3	3	3	0	0	3	3	3	1	10	7	1	1	1	1	2	0	0	2	4	0	0	3	2	2	0	0	3	1	1	1
86	2	2	2	3	0	3	4	4	1	3	4	4	4	0	3	6	2	2	2	3	3	0	3	3	6	2	2	4	4	4	0	4	4	1	1	1
76	1	1	3	6	6	6	6	6	5	5	6	7	6	3	6	3	6	3	6	2	4	4	5	4	4	4	3	4	5	4	2	4	0	4	1	3
76	1	1	3	4	5	5	4	4	4	4	5	6	4	2	5	0	4	1	3	1	3	3	3	4	3	3	2	3	4	2	1	5	0	1	0	0
76	1	1	3	6	5	5	4	6	5	4	4	5	4	2	6	4	2	2	5	2	5	4	3	3	4	3	2	3	4	3	0	6	2	0	0	3
76	1	1	3	6	4	4	4	4	3	2	3	4	3	0	6	2	0	0	5	1	3	2	2	2	2	1	0	1	2	0	0	5	0	0	0	0
77	1	1	3	4	2	4	4	4	3	2	4	4	4	1	6	2	3	3	3	1	2	1	2	3	3	2	1	2	3	2	0	4	0	2	2	0
77	1	1	1	2	1	2	3	3	2	1	2	3	2	0	4	0	2	2	0	0	0	0	0	1	1	0	0	0	1	0	0	2	0	0	0	0
55	1	2	8	8	6	6	7	7	8	8	8	8	8	8	8	8	8	8	8	4	0	0	0	4	4	1	4	4	4	4	0	9	0	0	1	1
54	1	2	6	5	0	8	2	8	5	8	8	8	8	2	2	5	3	2	5	1	1	0	1	1	2	2	4	2	2	6	0	9	0	0	1	0
55	1	2	9	6	0	5	6	6	6	8	9	9	6	3	10	6	0	1	1	5	1	0	0	4	5	5	5	5	5	5	0	10	1	0	2	1
55	1	9	3	5	0	3	2	2	0	0	0	0	0	0	0	3	1	3	3	0	2	0	0	0	0	0	0	0	0	0	0	0	1	0	0	1
73	1	2	6	6	6	6	6	6	6	6	6	6	6	6	6	6	1	1	1	10	1	0	0	8	9	9	10	8	9	9	3	3	0	0	0	0
73	1	2	10	6	0	0	6	9	9	10	9	9	10	3	3	1	0	1	0	10	6	0	0	7	8	8	10	9	10	9	7	3	4	0	0	0
74	1	2	10	6	0	0	6	7	8	10	10	9	9	3	6	9	1	1	0	7	4	0	4	5	5	6	8	8	8	8	3	5	4	3	1	3
59	1	1	9	7	0	0	7	6	5	9	7	7	6	5	2	2	2	2	0	7	5	0	0	6	5	5	8	6	6	5	4	1	2	0	0	0
48	2	1	10	10	3	6	10	10	10	10	10	10	10	3	6	0	0	10	0	10	10	3	6	9	10	9	10	10	10	10	2	5	0	0	10	0
85	2	2	0	3	0	0	3	4	0	0	0	0	0	0	1	2	5	5	4	1	4	0	0	2	0	0	0	0	0	0	0	0	3	1	1	3
77	1	2	10	6	0	0	5	9	9	10	9	10	10	3	3	9	0	0	0	2	2	2	2	2	2	2	2	5	5	5	5	5	5	1	1	1
77	1	2	10	1	0	0	7	9	9	10	8	9	9	1	1	0	0	0	0	8	8	7	8	10	2	2	5	8	8	8	8	5	2	2	3	5
52	2	1	10	5	0	7	7	6	4	8	10	9	6	5	4	2	2	3	0	9	5	0	0	6	5	3	8	7	9	5	4	3	2	2	2	0
52	2	1	10	5	0	0	7	6	5	8	10	9	6	5	4	3	3	3	0	10	5	0	0	7	6	4	8	10	9	6	5	4	2	2	3	0
52	2	1	10	5	0	0	7	6	5	10	10	9	6	5	4	3	3	3	0	10	5	0	0	7	6	9	10	9	6	5	4	2	2	3	3	0
52	2	1	10	7	0	0	0	8	7	10	10	10	7	7	5	3	3	4	2	10	7	0	0	0	8	7	10	10	7	7	5	3	3	3	3	2
52	2	1	10	6	0	0	7	6	6	10	10	9	6	5	4	3	3	3	0	10	5	0	0	7	6	5	10	10	9	6	5	4	3	3	3	0
52	2	1	10	6	0	0	8	7	6	10	10	9	6	6	5	3	3	3	2	10	5	0	0	7	0	7	6	6	10	10	9	6	3	3	3	0
52	2	1	10	7	0	0	9	8	7	10	10	7	7	5	3	4	2	4	2	10	6	0	0	8	7	6	10	10	9	6	6	5	3	3	3	2
52	2	1	10	8	0	0	0	9	9	10	10	10	9	9	6	4	5	6	4	10	7	0	0	0	8	7	10	10	7	7	5	3	4	2	4	2
43	2	12	0	0	0	0	1	0	0	0	0	0	0	0	0	2	7	5	0	0	0	0	0	1	0	0	0	0	0	0	0	0	0	7	6	5
76	2	1	3	6	3	3	3	3	2	0	3	3	1	0	0	0	0	0	6	2	4	2	2	2	2	1	0	2	2	0	0	0	0	0	0	2
76	2	1	3	5	5	5	5	5	5	4	5	6	4	1	1	0	1	0	5	2	2	3	4	4	3	3	3	4	4	3	0	0	0	0	0	1
76	2	1	3	4	3	4	4	4	3	2	4	4	4	0	0	3	0	0	5	2	5	4	3	3	4	3	2	3	4	3	0	6	2	0	0	3
76	2	1	5	5	2	3	4	4	5	3	4	4	4	0	0	0	0	0	4	3	4	1	2	3	4	4	2	4	4	4	0	0	0	0	0	0
76	2	1	4	4	1	2	4	5	4	2	4	5	5	0	0	0	1	0	5	3	3	0	1	3	4	2	1	2	3	3	0	0	0	0	0	2
76	2	1	4	5	0	1	4	4	4	2	4	4	3	0	0	0	0	0	3	2	3	0	0	3	2	2	0	3	3	1	0	0	0	0	0	1
85	1	5	8	8	8	8	9	7	7	7	10	10	8	6	0	4	3	4	3	7	7	7	7	8	7	7	6	10	10	8	6	0	3	2	3	3
69	1	2	10	7	10	7	10	10	10	10	10	10	10	10	10	10	4	2	3	10	9	10	8	9	10	10	10	10	10	10	10	10	10	3	1	1
69	1	2	10	7	10	7	10	10	10	10	10	10	10	10	10	10	3	2	2	10	9	10	8	10	10	10	10	10	10	10	10	10	10	2	2	2
50	1	1	0	6	0	6	6	6	2	10	6	6	6	0	0	2	0	3	3	0	4	0	4	4	4	1	10	0	1	0	0	0	0	0	0	0
67	2	2	10	9	8	10	9	9	8	10	10	10	10	8	9	10	7	7	8	10	10	10	10	10	10	10	10	10	10	10	10	10	10	5	5	5
73	1	5	10	8	10	8	7	7	8	9	9	8	8	0	0	4	3	5	3	10	7	10	8	7	7	8	8	8	8	7	0	0	3	3	4	3
73	1	5	10	9	10	8	8	8	8	9	10	9	8	0	0	4	6	5	5	10	7	10	8	7	7	8	8	9	8	7	0	0	2	3	3	2
85	1	9	10	8	1	9	9	10	10	10	10	10	10	10	10	10	10	10	9	10	8	1	9	9	10	10	10	10	10	10	10	10	8	8	8	9
85	1	9	0	5	10	5	5	0	4	0	0	0	0	5	5	2	2	2	0	0	5	9	5	5	0	4	0	0	0	0	5	5	1	1	1	0
77	1	1	6	5	0	0	1	5	4	3	6	7	4	0	0	3	0	2	0	5	4	0	0	1	4	4	3	6	7	4	0	3	3	0	2	2
77	1	1	6	5	0	0	1	5	4	3	6	7	4	0	3	3	0	2	0	5	4	0	0	0	4	4	3	5	5	3	0	2	2	0	1	0
77	1	1	5	4	0	0	0	4	4	3	5	5	3	0	2	2	0	1	0	3	3	0	0	0	3	3	2	2	2	2	0	0	0	0	0	0
42	1	1	10	10	6	9	9	10	10	10	10	10	10	10	8	8	8	5	4	10	10	6	9	9	10	10	10	10	10	10	10	8	7	6	5	4
42	1	1	10	10	10	9	10	10	9	10	10	10	10	10	8	2	1	0	3	10	7	10	7	8	7	7	10	7	7	8	5	3	0	0	1	0
42	1	1	10	9	10	8	9	8	8	10	9	9	8	6	5	2	3	2	4	10	7	0	7	7	7	7	10	7	7	6	3	3	0	0	1	0
42	1	1	10	9	0	9	9	9	8	10	8	8	8	5	6	4	3	3	3	8	6	0	3	5	7	5	10	5	6	6	1	4	1	0	1	0
42	1	1	8	6	0	3	4	7	2	10	6	7	5	0	3	2	2	2	0	3	2	0	0	4	7	1	10	5	0	5	0	1	1	0	1	0
42	1	1	8	6	0	3	6	7	2	0	6	7	5	0	3	3	1	2	0	2	4	0	2	5	5	1	0	5	5	5	0	2	1	0	1	0
42	1	1	2	5	0	2	6	6	2	0	5	6	5	0	3	3	1	2	0	1	2	0	0	4	5	1	0	4	4	4	0	1	0	0	0	0
68	2	7	9	8	5	5	3	5	5	8	8	5	8	8	5	8	6	5	6	9	9	3	6	8	9	9	9	10	10	10	8	5	8	5	5	5
68	2	3	10	10	5	10	10	10	10	10	10	10	10	10	10	5	5	4	2	10	10	5	6	10	10	10	10	10	10	10	10	10	4	3	3	4
68	2	3	10	8	8	9	9	10	10	10	10	10	10	10	8	7	2	2	6	10	8	6	7	8	10	10	10	10	10	10	10	8	5	2	2	4
36	1	8	3	0	0	2	4	0	0	0	0	0	0	0	0	0	0	0	0	0	0	0	0	3	0	0	0	0	0	0	0	0	0	0	0	0
61	1	1	10	10	3	7	1	8	10	10	10	10	7	5	1	1	1	1	3	1	5	0	0	1	0	0	0	0	3	0	0	0	1	0	0	0
67	1	7	10	10	10	9	10	9	9	9	9	9	9	10	9	9	0	0	0	7	7	6	6	9	6	4	7	7	6	6	6	6	9	0	0	0
89	1	7	10	10	5	6	8	8	7	9	9	9	9	8	6	8	0	1	0	10	5	3	4	6	6	4	7	7	7	6	4	2	4	0	0	0
76	1	1	10	8	3	0	5	8	8	9	9	9	8	10	4	8	3	0	0	10	7	1	0	4	7	7	7	8	8	7	2	2	6	2	0	0
65	1	11	6	8	0	2	8	7	2	10	8	8	9	1	2	3	3	3	0	1	3	0	0	5	7	2	0	8	10	8	0	0	4	1	2	0
71	1	1	3	6	0	3	6	7	5	10	6	7	8	5	6	3	1	3	0	1	4	0	6	6	6	2	10	5	6	5	0	6	0	0	0	0
84	1	2	0	0	0	0	0	0	0	0	0	0	0	0	0	0	3	4	5	3	8	1	1	1	4	0	0	0	0	0	0	0	1	4	3	1
96	2	2	10	10	8	10	8	10	8	10	10	10	10	10	7	7	5	4	4	10	10	0	10	10	10	7	10	10	10	10	10	10	10	5	5	5
68	1	12	10	10	0	0	1	5	5	10	10	10	10	0	0	7	3	6	3	0	8	0	0	2	0	0	0	0	0	0	0	0	2	7	2	0
56	1	11	0	3	0	0	3	0	0	0	0	0	0	0	0	2	3	2	6	0	1	0	0	2	0	0	0	0	0	0	0	0	1	1	1	4
80	2	2	10	10	10	9	6	10	9	10	10	9	9	0	0	9	1	5	3	10	7	10	8	4	6	5	10	10	7	7	0	0	7	0	0	2
56	1	1	5	6	0	6	4	4	3	5	5	5	4	0	0	3	3	3	0	3	3	0	3	3	3	3	3	3	3	3	0	0	3	3	3	0
56	1	1	6	6	0	6	6	6	3	6	6	6	6	0	0	3	3	3	0	3	5	0	3	4	3	1	3	3	3	3	0	0	0	0	0	0
56	1	1	6	6	0	6	6	6	3	6	6	6	6	0	0	3	3	3	3	3	5	0	5	4	4	2	4	4	4	4	0	0	3	3	3	0
56	1	1	6	9	0	6	6	6	6	6	6	6	6	0	0	3	3	0	0	1	3	0	3	2	0	0	0	0	0	2	0	0	0	0	0	0
61	2	7	1	1	0	1	1	0	0	0	1	1	0	0	0	1	9	10	10	0	0	0	0	0	0	0	0	0	0	0	0	0	0	10	10	10
27	1	12	10	3	0	5	3	10	6	3	10	10	6	4	9	6	0	5	10	8	4	0	4	8	9	5	3	9	9	6	0	9	6	0	0	5
80	1	10	10	10	10	3	10	10	10	10	10	10	10	10	10	10	5	8	5	10	10	10	0	8	10	10	10	10	10	8	9	2	9	0	3	4
56	1	7	2	3	0	3	3	6	2	3	3	5	4	8	6	3	3	4	0	0	2	0	0	2	3	0	0	3	3	0	2	3	0	0	1	0
58	1	6	10	10	3	3	0	10	0	6	0	8	10	8	0	0	3	5	5	2	10	4	1	0	10	0	5	0	4	4	4	0	0	5	4	2
66	2	5	10	8	8	6	6	8	8	9	10	10	10	2	2	7	4	6	8	10	7	7	5	5	9	8	8	9	10	9	7	6	5	4	5	4
66	2	5	10	8	8	7	7	8	8	9	10	10	10	2	2	7	4	6	8	10	7	7	5	5	9	8	6	9	10	9	7	6	5	4	5	4
61	1	1	6	5	0	0	5	6	4	3	7	9	5	0	0	3	2	0	0	5	4	0	0	5	5	4	3	6	9	5	0	0	3	2	0	0
61	1	1	8	8	4	0	4	8	6	8	8	6	6	7	6	6	4	5	0	8	7	2	0	4	6	4	5	5	5	5	10	5	6	2	6	0
61	1	1	4	4	0	0	5	4	4	3	5	8	5	0	0	3	2	0	0	3	4	0	0	5	4	4	3	4	7	5	0	0	2	2	0	0
61	1	1	3	4	0	0	5	4	4	3	4	7	5	0	0	2	2	0	0	2	3	0	0	5	3	3	2	3	6	4	0	0	2	0	0	0
87	2	7	10	9	9	6	10	10	9	10	10	10	10	10	9	9	0	0	0	10	9	9	6	10	10	10	10	10	10	10	10	9	9	0	0	0
20	1	3	1	4	0	3	0	0	0	0	0	0	0	0	0	1	5	3	3	0	3	0	2	0	0	0	0	0	0	0	0	0	1	1	2	2
57	1	11	0	0	0	3	2	0	0	0	0	3	0	0	0	2	2	1	0	0	0	0	0	0	1	0	0	0	1	0	0	0	0	0	0	0
57	1	11	6	7	4	1	6	8	7	6	8	10	9	2	3	8	5	6	0	4	6	0	1	5	7	6	5	5	10	8	0	2	8	5	5	0
35	1	10	10	2	0	7	7	6	4	0	0	4	0	0	0	5	2	0	2	10	3	0	0	10	0	10	0	6	10	5	0	0	3	5	2	8
67	1	5	2	4	0	5	3	3	2	2	3	3	3	0	0	5	6	5	7	1	3	0	3	2	0	0	0	0	1	0	0	0	4	5	4	4
67	1	5	2	4	0	5	3	3	2	2	3	3	3	0	0	6	5	7	7	1	3	0	3	1	0	0	0	0	0	0	0	0	4	4	1	0
79	2	2	10	9	9	0	9	10	10	10	10	10	10	3	6	9	1	2	0	6	6	9	9	9	9	9	9	9	9	9	9	9	9	4	4	5
61	2	7	3	3	3	3	3	3	3	3	3	3	3	3	3	3	2	1	2	0	0	0	0	0	0	0	0	0	0	0	0	0	0	0	0	0
68	2	2	10	10	10	7	10	10	10	10	10	10	10	10	10	10	3	3	1	10	10	10	10	10	10	7	10	10	10	10	10	10	7	2	3	2
68	2	2	10	10	10	10	10	10	10	10	10	10	10	10	10	10	10	10	10	10	10	10	7	10	10	10	10	10	10	10	10	10	10	1	2	2
52	1	10	0	0	0	1	1	0	0	0	0	0	0	0	0	2	3	1	0	3	2	1	0	1	6	2	0	0	2	0	0	1	3	3	0	0
90	1	2	10	10	0	9	9	10	10	10	10	10	10	10	10	10	3	3	3	10	10	0	8	8	10	10	10	10	10	10	10	10	10	1	1	1
90	1	2	10	10	10	10	10	10	10	10	10	10	10	10	10	10	0	0	0	10	10	0	8	8	10	10	10	10	10	10	10	10	10	2	2	2
90	1	2	10	10	0	10	8	10	10	10	10	10	10	10	10	10	2	1	1	10	10	0	8	8	10	10	10	10	10	10	10	10	10	2	2	2
90	1	2	10	10	0	7	7	10	10	10	10	10	10	10	10	10	3	3	3	10	10	0	7	8	10	10	10	10	10	10	10	10	8	2	2	2
63	2	1	10	5	0	0	3	5	5	10	9	9	6	8	0	2	3	2	4	10	4	0	0	2	4	4	6	8	5	5	0	2	2	1	2	2
66	1	1	6	6	0	0	7	6	4	8	6	8	5	5	5	3	3	3	0	6	6	0	0	6	6	3	8	4	7	5	5	5	3	3	3	0
66	1	1	8	7	0	0	8	7	5	9	7	9	6	5	5	3	3	3	0	6	6	0	0	7	6	4	8	6	8	5	5	5	3	3	3	0
91	1	11	1	6	0	8	8	3	0	0	0	10	5	0	0	3	4	3	6	1	5	0	7	8	3	0	0	0	10	5	0	0	3	3	3	5
65	1	1	10	10	2	6	8	10	10	10	10	10	9	10	8	2	10	10	3	10	8	2	4	7	8	8	9	9	10	7	8	7	2	5	8	3
85	1	2	0	0	0	0	0	0	0	0	0	0	0	0	0	0	1	1	0	0	0	0	0	0	0	0	0	0	0	0	0	0	1	0	0	0
63	1	1	10	10	10	10	10	10	10	10	10	10	10	10	10	10	10	10	10	7	7	7	7	7	8	5	6	7	7	7	3	9	1	1	3	2
19	1	6	3	3	4	4	6	0	2	0	0	0	0	0	0	2	2	2	2	3	1	4	0	5	0	0	0	0	0	0	0	0	1	2	1	1
85	1	2	10	6	1	0	7	10	10	10	10	10	10	10	7	1	1	1	0	10	10	10	10	10	10	10	10	10	10	10	10	10	10	5	5	5
29	1	10	10	7	10	0	10	10	9	10	10	10	10	0	2	8	3	8	6	10	5	10	0	9	9	7	8	10	10	10	0	0	7	3	5	3
65	2	6	6	2	0	3	4	8	0	10	3	8	5	0	0	0	0	0	5	0	1	0	1	3	4	0	0	2	4	4	1	0	0	3	3	2
58	2	9	4	7	0	2	8	5	5	5	0	2	0	0	0	4	2	4	3	0	5	0	0	6	2	0	0	0	0	0	0	0	2	2	2	1
75	2	2	10	4	0	5	2	7	5	5	8	10	8	0	2	2	8	6	2	4	7	2	1	5	2	5	5	5	4	4	4	5	4	5	4	5
76	1	3	3	5	0	3	3	5	3	5	3	6	5	0	4	5	3	2	2	2	4	0	2	2	4	2	4	2	5	4	0	0	4	3	2	1
76	1	3	1	3	0	2	2	3	1	1	6	5	4	0	1	1	0	0	2	1	3	0	1	2	3	1	1	5	5	3	0	1	1	0	0	2
76	1	3	3	6	0	3	3	6	3	6	3	6	6	0	0	6	2	2	3	3	6	0	3	3	5	3	5	3	6	5	0	0	5	3	2	2
76	1	3	3	6	0	3	3	7	6	6	7	7	7	0	0	3	0	3	3	3	5	0	2	2	6	6	5	6	7	6	0	0	3	0	3	2
76	1	11	5	7	0	3	5	5	3	8	0	10	10	0	3	7	3	3	0	4	6	0	3	5	4	3	6	0	10	10	0	3	7	3	3	0
55	1	9	8	4	0	9	2	3	0	0	3	3	3	0	0	7	2	6	2	3	2	0	7	1	1	0	0	2	1	1	0	0	3	1	2	0
67	2	7	3	1	0	1	0	1	1	1	1	1	1	1	1	1	0	0	0	0	0	0	0	0	0	0	0	0	0	0	0	0	0	0	0	0
70	1	5	9	9	9	8	7	9	9	8	9	10	9	7	0	5	4	5	7	8	8	7	7	7	8	8	8	9	10	8	5	0	3	3	2	3
70	1	5	10	9	8	7	7	10	10	10	10	10	9	10	6	5	4	6	7	8	8	7	8	7	8	8	8	8	10	8	5	1	3	2	2	3
79	1	2	7	8	8	8	8	8	8	8	8	8	8	8	0	6	6	6	6	3	3	0	3	3	3	3	4	4	3	3	2	1	3	3	4	4
79	1	2	10	7	0	0	3	8	6	10	9	9	7	0	0	7	1	1	0	10	3	0	0	2	6	5	5	5	5	5	2	0	0	0	0	0
84	1	3	10	10	8	7	9	10	10	10	10	10	10	10	10	5	4	4	3	10	10	8	7	9	10	10	10	10	10	10	10	10	5	4	4	3
68	1	1	4	5	0	3	6	5	2	3	3	5	3	3	0	0	2	2	0	4	4	0	2	4	5	2	3	3	4	3	3	0	1	1	1	0
52	1	3	3	4	0	4	3	5	5	10	8	8	8	0	3	1	2	1	2	2	2	0	2	2	2	2	0	2	5	3	0	2	1	2	1	2
52	1	3	3	4	0	4	3	5	5	0	4	8	8	0	3	1	2	1	2	3	3	0	3	2	4	4	0	4	7	7	0	2	1	2	1	2
52	1	3	3	4	0	4	3	6	5	0	5	4	5	0	3	1	2	1	3	3	4	0	4	3	5	5	0	4	4	5	0	3	1	2	1	2
73	2	1	10	10	10	0	9	9	9	10	10	10	10	8	10	8	8	8	5	10	10	8	0	8	8	8	10	10	10	8	7	8	6	7	7	4
87	2	5	10	9	10	9	9	10	10	10	10	10	10	10	10	5	4	6	3	10	9	10	9	9	10	10	9	10	10	10	10	10	4	3	3	0
87	2	5	10	9	9	9	9	10	10	10	10	10	9	10	10	6	4	5	2	10	9	10	9	9	10	9	9	10	10	10	10	10	5	4	3	1
59	1	1	5	5	0	5	5	5	4	3	3	4	4	2	0	0	3	0	7	4	4	0	4	4	4	3	4	3	4	4	2	0	0	0	0	1
59	1	1	8	8	0	7	6	7	6	6	6	7	5	5	0	0	0	0	5	7	7	0	6	5	5	5	5	5	5	5	4	0	0	0	0	0
88	2	11	2	2	0	2	3	3	0	0	1	10	2	0	0	0	1	1	6	1	2	0	2	3	3	0	0	1	10	2	0	0	0	1	1	6
68	1	3	10	10	10	10	10	10	10	10	10	10	10	10	10	10	10	10	9	10	10	10	10	10	10	10	10	10	10	10	10	10	10	5	10	8
83	1	1	10	10	10	9	10	10	10	10	10	10	10	10	10	7	5	5	2	10	8	10	9	10	10	9	10	10	10	9	10	9	3	2	2	2
83	2	1	10	8	10	9	10	10	9	10	10	10	9	10	9	3	2	2	2	10	8	10	9	10	10	8	10	10	10	8	10	9	2	0	0	2
61	2	7	3	3	0	3	0	3	0	0	0	4	4	0	0	3	0	0	3	0	0	0	0	0	0	0	0	0	0	0	0	0	0	0	0	0
67	2	2	6	6	0	3	6	7	6	9	8	8	9	3	3	0	0	0	1	9	6	0	5	6	8	8	8	9	8	9	8	9	5	2	2	3
80	1	11	2	5	0	4	4	2	1	0	0	1	0	0	0	2	3	2	0	1	2	0	3	2	1	0	0	0	0	0	0	0	1	3	2	0
79	2	1	10	10	9	8	10	10	9	10	10	10	10	10	9	9	7	9	9	10	9	8	8	10	9	8	10	10	10	10	10	9	8	6	9	9
79	2	1	10	9	8	8	10	9	8	10	10	10	10	10	9	8	6	9	9	10	8	7	8	9	8	7	10	10	10	10	8	9	7	6	9	9
79	2	1	10	8	7	8	9	8	7	10	10	10	10	8	9	7	6	9	9	10	7	5	8	8	7	6	10	10	10	8	7	8	6	5	9	8
29	1	4	0	4	0	6	6	0	0	0	0	0	0	0	0	2	1	0	3	0	4	0	4	3	0	0	0	0	0	0	0	0	2	2	2	2
60	1	7	0	1	0	0	0	0	0	0	0	0	0	0	0	0	0	0	0	0	0	0	0	0	0	0	0	0	0	0	0	0	0	0	0	0
66	1	1	6	6	5	2	6	7	2	10	8	7	5	1	6	3	1	4	0	4	2	0	0	5	7	2	10	5	7	5	1	3	1	0	1	0
66	1	1	3	6	5	3	6	7	5	10	6	8	5	1	5	3	1	4	0	2	4	5	0	6	6	3	6	5	6	5	0	3	0	0	2	0
79	2	5	8	3	0	0	0	3	0	0	1	1	1	0	0	6	4	4	5	5	2	0	0	0	2	0	0	0	1	0	0	0	3	1	1	2
79	2	5	9	2	0	0	0	1	0	0	0	0	0	0	0	5	3	5	4	6	2	0	0	0	3	0	0	0	1	0	0	0	5	3	2	2
74	2	2	10	7	0	10	1	1	1	1	1	1	1	1	0	1	5	4	5	7	5	2	8	5	8	5	5	5	7	7	7	2	5	5	6	6
74	2	2	8	8	0	0	3	2	3	3	6	5	5	0	0	0	5	4	5	1	1	1	2	2	1	2	2	5	2	5	4	1	2	3	2	3
81	2	7	10	9	10	9	9	9	8	10	10	10	10	7	9	9	1	1	0	10	7	10	7	7	7	7	7	10	9	9	5	5	7	0	0	0
80	2	7	10	9	10	9	8	9	8	9	10	9	10	10	9	10	1	1	0	8	7	10	7	7	7	4	7	9	9	10	8	7	7	0	1	0
77	1	7	3	6	0	3	6	6	3	6	6	6	6	0	0	3	0	3	3	3	0	0	1	4	3	2	3	4	7	6	0	0	2	0	0	2
54	1	1	9	7	0	0	7	7	7	10	9	9	8	8	7	4	4	3	2	4	4	0	0	4	4	2	1	4	3	2	0	5	2	2	2	0
69	1	2	6	7	2	4	8	8	8	7	7	7	7	7	0	7	7	6	6	4	3	0	0	1	2	3	4	4	4	4	0	0	0	0	0	0
69	1	2	10	5	0	0	3	9	6	10	9	9	8	6	2	6	0	0	0	9	6	0	0	5	8	8	10	8	8	8	2	1	2	0	0	0
86	2	7	9	10	10	10	9	10	9	10	10	10	10	10	9	9	0	0	0	7	7	7	7	7	7	6	7	7	7	7	7	7	7	0	0	0
65	1	2	8	7	0	2	5	5	3	1	2	3	3	0	0	1	3	3	3	2	8	1	1	2	1	2	2	2	2	2	0	0	0	0	0	0
77	1	2	10	9	10	8	8	9	10	10	10	10	10	3	8	0	3	0	0	10	7	1	4	4	4	4	4	4	4	4	4	4	1	0	1	0
78	1	2	10	10	10	9	7	10	9	9	10	10	9	10	9	10	4	4	7	8	5	10	5	5	5	5	5	7	8	8	9	4	7	2	2	3
78	1	2	10	7	10	9	9	9	9	10	10	10	10	9	6	7	3	3	3	10	7	10	7	7	7	7	7	10	10	10	10	6	8	2	2	2
59	1	7	0	0	0	0	0	0	0	0	0	0	0	0	0	0	0	0	0	0	0	0	0	0	0	0	0	0	0	0	0	0	0	0	0	0
66	1	1	10	10	10	9	10	9	10	10	10	10	10	10	9	6	5	5	10	10	8	9	8	10	8	8	10	8	8	8	5	8	1	0	1	0
70	2	12	10	10	5	0	8	9	6	10	10	10	9	3	5	9	9	8	0	10	9	0	0	7	8	6	10	10	10	8	3	5	8	5	5	5
69	2	3	0	3	0	6	2	0	0	0	0	0	0	0	0	2	1	2	6	0	3	0	4	2	0	0	0	0	0	0	0	0	2	1	2	4
84	2	7	5	3	8	3	6	5	6	6	8	5	5	5	5	3	5	4	5	2	3	1	3	3	3	3	1	2	2	3	1	2	2	2	2	1
83	1	10	9	8	8	2	5	8	8	8	10	8	10	8	8	8	5	5	1	5	5	2	0	5	8	8	8	8	8	8	8	5	2	1	1	1
68	1	7	0	1	0	0	0	0	0	0	0	0	0	0	0	1	0	0	1	0	0	0	0	0	0	0	0	0	0	0	0	0	0	0	0	0
62	1	7	1	3	0	1	0	0	3	1	0	1	3	0	1	1	0	0	0	0	0	0	0	0	0	0	0	0	0	0	0	0	0	0	0	0
79	1	2	6	8	0	5	5	9	2	5	6	9	8	5	10	8	3	2	3	4	2	0	0	2	5	4	4	5	8	8	1	10	0	0	1	0
79	1	2	9	6	3	0	6	9	6	10	10	9	9	9	10	9	0	0	0	6	6	0	2	5	9	2	5	5	8	8	3	6	5	3	2	3
86	1	2	10	10	8	10	10	10	9	10	10	10	10	10	8	8	7	6	8	7	0	0	1	2	4	4	4	4	1	4	1	1	1	1	1	3
86	1	2	10	10	10	10	7	10	8	10	10	10	10	10	8	10	5	5	5	10	8	7	8	8	8	9	9	9	9	9	5	8	8	6	6	7
71	1	7	0	2	2	3	2	3	2	2	3	2	5	2	2	3	2	2	4	2	2	2	1	2	1	2	1	1	2	1	1	1	2	2	2	3
82	2	5	10	9	9	7	7	9	10	10	10	9	9	7	0	6	5	6	6	10	8	8	7	7	9	9	9	9	10	10	6	0	5	4	4	2
82	2	5	10	9	9	6	7	9	10	10	10	10	10	9	0	4	2	6	6	10	9	9	8	9	10	10	10	10	10	9	8	0	5	4	4	5
76	2	2	10	10	10	10	10	10	10	10	10	10	10	10	10	10	0	0	0	10	10	10	10	10	10	10	10	10	10	10	10	10	10	1	1	1
76	2	2	10	10	10	10	10	10	10	10	10	10	10	10	10	10	10	10	10	10	10	10	7	10	10	10	10	10	10	10	10	10	10	2	2	1
59	1	2	1	1	0	0	3	3	0	0	0	3	2	0	3	0	0	0	0	0	0	0	0	0	0	0	0	0	0	0	0	0	0	0	0	0
66	2	1	10	8	5	0	8	10	9	10	10	10	9	10	10	8	6	10	5	8	7	2	0	6	8	6	8	9	10	7	2	8	6	4	10	2
56	1	3	10	10	10	3	9	10	10	10	10	10	10	10	9	7	2	8	6	10	10	10	7	9	10	10	10	10	10	10	10	8	7	4	4	4
57	1	3	10	10	10	8	10	10	10	10	10	10	10	10	8	5	4	6	4	10	10	10	7	9	10	10	10	10	10	10	10	7	4	3	5	3
70	2	11	10	10	10	10	6	10	9	10	10	10	10	9	6	10	8	8	4	10	9	10	3	5	10	9	10	10	10	9	9	6	10	8	8	3
74	1	9	5	5	10	0	7	5	0	0	5	10	10	0	0	0	0	0	0	1	1	0	0	1	1	0	0	0	5	0	0	0	0	0	0	0
80	1	2	2	5	0	2	2	2	2	0	0	2	0	0	0	2	5	6	2	0	0	0	0	0	0	1	0	1	0	0	0	0	0	5	5	5
64	1	1	10	9	6	2	9	8	8	10	9	10	9	9	3	3	2	2	2	9	6	0	0	6	6	5	6	7	7	6	5	0	2	0	0	0
64	1	1	10	9	6	2	9	8	8	10	9	10	9	9	3	3	2	2	2	9	6	0	0	6	6	5	6	7	7	6	5	0	2	0	0	0
66	1	7	10	5	10	6	6	10	8	0	8	10	8	0	0	5	3	3	2	10	5	10	4	4	10	7	0	10	10	8	0	0	7	1	1	2
83	1	1	3	9	9	0	5	8	6	10	8	8	8	6	5	3	2	4	0	9	8	10	0	6	9	9	10	9	9	8	7	6	4	3	3	3
79	1	2	2	3	3	3	3	2	2	0	1	1	1	0	0	2	2	2	2	0	0	2	1	1	0	0	0	0	0	0	0	0	0	0	0	0
67	2	2	10	10	10	10	10	10	10	10	10	10	10	10	10	10	3	3	0	10	10	10	10	10	10	10	10	10	10	10	10	10	10	3	2	0
47	1	2	2	0	0	2	5	0	0	0	0	0	0	0	0	5	3	3	5	1	1	0	1	1	1	1	0	1	0	1	0	0	1	5	5	5
77	1	1	10	10	10	10	10	10	10	10	10	10	10	10	10	10	10	10	10	10	10	10	10	10	10	10	10	10	10	10	10	10	10	10	10	10
77	1	1	10	10	10	10	10	10	10	10	10	10	10	10	10	10	10	10	10	10	10	10	10	10	10	10	10	10	10	10	10	10	8	8	9	10
77	1	1	10	10	10	10	10	10	10	10	10	10	10	10	10	8	8	9	10	10	10	10	10	10	10	10	10	10	10	10	10	10	6	7	8	9
77	1	1	10	10	10	10	10	10	10	10	10	10	10	10	10	6	7	8	9	10	10	10	10	10	10	10	10	10	10	10	10	10	5	5	7	7
77	1	1	10	10	10	10	10	10	10	10	10	10	10	10	10	5	5	7	7	10	10	10	10	10	10	10	10	10	10	10	10	10	4	4	5	5
50	1	6	0	3	0	2	4	4	0	0	0	0	0	0	0	3	0	0	0	0	0	0	1	3	0	0	0	0	0	0	0	0	0	0	0	0
86	2	2	9	6	6	6	6	6	6	6	6	6	6	6	6	6	1	2	2	10	4	4	0	6	9	10	10	10	9	9	9	3	1	0	1	0
86	2	2	7	7	5	2	5	5	5	5	7	4	4	5	5	5	2	2	3	10	4	0	0	4	9	9	10	10	10	10	3	0	3	0	0	0
86	2	2	10	10	8	10	10	10	8	8	10	10	9	4	2	4	0	4	0	8	8	6	6	6	6	8	8	10	10	10	8	10	8	8	8	8
78	1	7	10	10	9	9	9	9	9	9	10	9	10	8	7	10	7	4	5	7	7	7	6	6	7	7	7	7	7	7	7	7	7	4	4	4
63	2	1	9	7	0	3	7	7	6	6	6	7	6	6	0	3	4	4	3	6	6	0	2	6	6	4	4	4	6	5	4	0	2	4	4	2
89	1	1	6	7	2	3	5	5	5	4	7	9	6	5	0	1	0	0	2	6	7	2	3	5	5	5	6	7	9	6	5	0	1	0	0	1
89	1	1	6	7	2	3	5	5	5	4	7	9	6	6	0	1	0	0	2	6	7	2	3	5	5	5	4	7	8	5	5	0	1	0	0	1
89	1	1	6	7	2	3	5	5	4	7	9	6	5	0	1	0	0	2	2	6	7	2	3	5	5	6	7	9	6	5	0	1	0	0	1	1
89	1	1	6	7	2	3	5	5	5	4	7	9	6	5	0	1	0	0	2	6	7	2	3	5	5	5	6	7	9	6	5	0	1	0	0	1
89	1	1	6	7	2	3	5	5	5	4	7	9	6	5	0	1	0	0	2	6	7	2	3	5	5	6	7	9	6	5	0	1	0	0	1	1
89	1	1	6	7	2	3	5	5	5	4	7	9	6	5	0	1	0	0	2	6	7	2	3	5	5	5	6	7	9	6	5	0	1	0	0	1
57	1	9	10	7	0	6	7	7	6	6	5	7	5	4	0	5	5	2	1	6	6	0	6	6	6	6	4	4	4	4	4	0	3	3	3	1
62	1	1	6	6	0	0	5	3	3	3	5	5	5	0	0	5	5	5	6	4	3	0	0	3	2	0	2	3	3	3	0	0	2	2	3	2
62	1	1	6	6	1	0	2	5	0	3	3	5	2	0	0	3	2	3	5	4	5	0	0	2	5	0	2	2	4	1	0	0	2	2	2	3
62	1	1	5	5	0	0	5	5	4	4	4	4	3	0	0	2	2	3	2	2	2	0	0	3	3	0	1	2	2	0	0	0	0	1	1	0
62	1	1	6	6	0	0	5	6	5	6	6	7	5	2	0	3	3	5	2	5	5	0	0	4	5	5	5	5	6	5	0	0	2	2	4	0
63	1	2	2	8	1	2	2	2	6	2	2	3	5	5	3	8	6	6	6	7	7	0	4	4	4	4	4	4	4	4	0	0	0	0	0	5
80	1	3	10	8	4	8	9	10	7	10	10	10	10	10	7	7	3	4	3	10	8	4	8	8	10	7	10	10	10	10	10	7	7	3	4	3
80	1	3	10	10	9	8	8	10	10	10	10	10	10	10	10	6	4	4	4	10	10	8	8	8	10	10	10	10	10	10	10	8	6	4	4	4
80	1	3	10	10	9	8	8	10	8	10	10	10	10	10	9	7	4	5	4	10	10	8	8	8	10	8	10	10	10	10	10	9	7	4	5	4
80	1	3	10	10	6	9	9	10	8	10	10	10	10	10	8	5	5	6	5	10	10	5	9	9	10	7	10	10	10	10	10	8	4	4	4	4
80	1	3	10	10	6	7	8	10	8	10	10	10	10	10	7	8	6	6	5	10	10	6	7	8	10	8	10	10	10	10	10	7	6	4	5	4
71	1	3	10	5	1	6	5	6	3	5	4	8	3	2	3	3	2	3	1	10	3	0	4	4	4	2	3	3	6	2	1	3	2	1	2	0
71	1	3	10	8	0	6	5	6	4	5	5	8	4	0	3	2	3	3	2	10	7	0	6	5	6	4	4	4	7	4	0	3	2	3	3	1
76	1	1	10	10	3	8	9	10	8	10	10	10	9	8	2	3	3	3	2	10	7	1	7	6	6	4	9	8	8	5	3	2	2	2	3	2
88	2	7	6	9	0	6	6	6	3	0	5	3	3	0	0	6	0	5	0	0	4	0	1	4	1	0	1	1	0	0	0	0	1	0	0	0
59	2	7	2	4	0	3	2	4	2	0	2	2	3	1	0	3	0	0	0	0	1	0	0	1	0	0	0	0	1	1	0	0	1	0	0	0
57	2	7	6	3	0	3	0	5	6	6	6	6	6	0	0	0	0	0	3	0	0	0	0	0	0	0	0	0	0	0	0	0	0	0	0	3
87	1	3	10	10	0	7	6	10	10	10	10	10	10	7	8	5	3	4	2	10	10	9	7	6	10	10	10	10	10	10	7	8	5	3	4	2
86	1	3	10	9	5	7	7	10	9	10	10	10	10	5	9	7	1	7	0	10	9	4	7	7	10	9	10	10	10	10	5	8	5	1	5	0
87	1	3	10	10	7	7	6	10	10	10	10	10	10	7	8	5	3	4	2	10	10	9	7	6	10	9	10	10	10	10	7	8	5	3	4	2
90	2	7	10	7	0	5	4	10	4	7	7	7	10	0	4	4	3	5	3	6	4	0	4	1	1	1	4	4	4	7	0	1	1	0	0	0
75	2	2	6	3	0	2	2	4	1	4	4	6	4	3	3	4	2	1	0	4	4	0	0	4	5	5	8	5	8	5	0	0	5	0	0	0
71	1	1	10	9	10	9	9	10	9	10	10	10	9	10	10	6	5	10	10	10	8	9	8	8	9	9	8	10	10	9	10	10	4	2	8	8
71	1	1	10	8	9	8	8	9	9	8	10	10	9	10	10	5	2	8	8	10	7	8	8	8	9	9	8	10	10	9	10	10	3	0	0	0
74	1	11	10	9	1	1	9	10	8	10	10	10	10	8	10	10	6	8	6	10	9	1	1	9	10	8	10	10	10	10	8	10	10	6	8	6
67	1	1	2	5	0	0	4	5	1	0	4	4	4	4	0	2	2	0	0	0	2	0	0	2	3	0	0	0	3	2	2	0	0	0	0	0
50	1	6	10	7	9	2	8	10	10	10	10	10	10	9	3	6	7	0	6	10	7	9	2	8	10	10	10	10	10	10	9	3	6	0	0	0
61	1	7	3	3	3	3	3	3	3	3	3	3	3	3	0	3	5	5	5	0	0	0	0	0	0	0	0	0	0	0	0	0	0	0	0	0
43	2	8	10	9	10	2	4	8	7	9	10	8	8	0	2	2	7	2	8	10	7	10	1	4	8	5	9	10	6	6	0	2	2	7	2	8
46	2	10	3	6	0	5	3	3	3	3	3	3	3	3	3	3	1	0	4	1	2	0	2	2	2	2	2	1	2	1	2	1	0	0	0	0
63	1	9	6	6	0	0	3	4	4	2	3	0	5	0	4	5	0	5	0	4	4	0	0	2	2	5	2	3	3	3	0	3	5	0	3	0
70	2	7	4	5	0	2	1	0	0	0	2	1	0	0	0	3	2	3	2	0	1	0	1	1	0	0	0	0	0	0	0	0	1	1	1	1
48	1	6	6	3	0	0	1	3	1	10	3	4	3	0	0	2	2	0	3	0	0	0	0	0	4	0	0	0	4	4	0	0	0	0	0	0
58	1	3	0	3	0	2	2	1	0	0	0	3	0	0	0	0	6	1	0	0	1	0	1	1	1	0	0	0	0	0	0	0	0	1	0	0
54	2	9	8	8	8	9	9	9	8	8	10	10	10	10	9	9	8	8	8	8	8	8	9	9	9	8	8	8	8	8	8	9	9	8	8	8
83	2	7	6	9	9	9	9	9	6	9	9	9	9	9	9	9	0	0	0	1	4	4	4	4	4	4	1	4	4	5	4	4	1	0	0	0
68	2	7	1	1	0	1	0	0	1	0	0	0	0	0	0	1	9	10	10	0	0	0	0	0	0	0	0	0	0	0	0	0	0	10	10	10
41	2	3	9	8	0	9	9	8	8	9	9	9	9	1	1	2	8	5	3	5	7	0	7	7	5	5	3	4	7	5	0	0	2	5	4	2
41	2	3	3	6	0	3	3	6	0	0	0	0	0	0	0	0	0	0	0	2	4	0	2	2	0	0	0	0	0	0	0	0	0	0	0	0
88	2	7	10	10	10	4	7	10	9	10	10	10	10	10	9	10	0	0	0	10	10	10	1	4	10	8	9	9	10	10	10	7	9	0	0	0
74	2	2	7	7	3	1	6	7	7	8	8	10	8	5	2	2	0	0	0	2	2	2	2	2	5	5	3	3	6	5	5	2	5	0	0	0
52	1	1	3	5	1	5	4	5	2	2	2	2	2	2	1	3	3	3	5	2	3	0	3	3	3	0	0	2	2	0	0	0	2	3	3	3
48	2	3	10	8	10	3	7	10	6	10	10	10	9	9	0	4	3	4	2	10	7	8	3	6	10	6	9	10	8	9	7	0	3	2	3	2
67	1	6	10	6	10	2	5	6	7	10	10	10	8	0	0	1	3	0	3	10	2	10	2	5	6	5	0	10	8	8	0	0	1	3	0	3
38	1	9	3	5	0	0	0	5	0	0	0	0	0	0	0	0	0	0	0	2	2	0	0	0	3	0	0	0	0	0	0	0	0	0	0	0
77	1	2	10	9	0	0	6	6	7	8	8	8	8	6	3	1	0	0	0	10	7	0	0	3	7	7	10	10	10	8	2	2	2	0	0	0
76	1	2	10	10	9	10	10	10	9	9	10	10	10	10	10	9	5	5	6	8	9	8	8	8	8	8	8	8	8	8	8	8	8	5	5	6
54	1	2	2	2	0	2	2	2	2	2	2	4	4	1	8	4	1	2	2	0	3	0	3	6	3	3	3	3	3	4	4	3	3	1	1	3
77	1	11	10	3	0	3	10	7	9	10	10	9	8	5	0	3	0	4	3	10	3	0	2	9	6	8	10	10	5	8	0	0	3	0	4	1
41	1	9	10	8	6	8	9	10	8	10	10	10	10	0	9	8	6	6	0	7	7	0	0	0	7	0	0	8	10	10	0	0	0	0	0	0
41	1	12	3	5	0	0	9	8	0	10	2	5	5	0	2	0	2	0	0	2	3	0	0	6	6	3	5	1	4	4	0	1	1	1	0	0
58	2	11	0	0	0	0	3	0	0	0	0	0	0	0	0	0	0	2	3	0	0	0	0	1	0	0	0	0	0	0	0	0	0	0	1	4
73	2	1	7	6	0	0	5	5	3	10	7	8	6	6	2	3	3	2	0	6	6	0	0	5	4	1	1	4	6	6	3	3	2	2	2	0
73	2	1	8	7	0	0	6	7	4	10	8	9	7	6	2	3	2	2	0	7	6	0	0	5	5	3	10	7	8	6	6	2	3	3	2	0
64	2	10	0	0	0	1	0	0	0	0	0	0	0	0	0	0	1	0	1	1	1	0	1	1	1	2	0	0	0	0	0	0	0	1	0	1
67	2	7	3	1	0	1	0	1	1	1	0	1	1	0	1	1	0	0	0	0	0	0	0	0	0	0	0	0	0	0	0	0	0	0	0	0
65	1	5	10	9	10	9	9	10	10	10	10	10	10	10	10	5	4	5	5	10	9	10	8	8	10	9	8	10	10	10	10	9	4	2	2	3
69	1	7	0	1	0	1	0	0	0	0	0	0	0	0	0	1	0	0	1	0	0	0	0	0	0	0	0	0	0	0	0	0	0	0	0	0
73	1	7	0	1	0	1	0	0	0	0	0	0	0	0	0	1	0	0	1	0	0	0	0	0	0	0	0	0	0	0	0	0	0	0	0	0
79	1	1	6	6	5	3	4	5	4	4	5	6	5	0	4	4	6	3	0	3	4	3	1	3	4	3	3	4	4	4	0	3	2	3	2	0
79	1	1	4	4	3	2	4	4	3	4	4	4	4	0	3	3	3	2	0	0	0	0	0	0	0	0	0	0	1	0	0	0	0	0	1	0
[truncated: 575 more rows]
