# Supplementary material for: Development and validation of a functional assessment tool for Chinese inpatient rehabilitation: insights from a Delphi study based on the International Classification of Functioning, Disability, and Health (ICF)
Source: PeerJ. 2025 Nov 10;13:e20280. doi: 10.7717/peerj.20280 (PMC12614094; doi:10.7717/peerj.20280)
Supplement: Supplemental Information 4 [file peerj-13-20280-s004.txt]

Regarding the numerical codes in RAWDATA.xls:
•	Column B (Gender):
1 = Male
2 = Female
•	Column C (Rehabilitation Institutions):
Codes 1 to 12 represent the 12 distinct rehabilitation centers participating in this study.
